# Supplementary material for: N-(2-{[5-Bromo-2-(morpholin-4-yl)pyrimidin-4-yl]sulfan­yl}-4-meth­oxy­phen­yl)-4-chloro­benzene­sulfonamide
Source: Acta Crystallogr Sect E Struct Rep Online. 2012 Aug 31;68(Pt 9):o2800. doi: 10.1107/S1600536812036689 (PMC3435827; doi:10.1107/S1600536812036689)
Supplement: Supplementary file 1 [file e-68-o2800-sup1.cif]

##############################################################################
#                                                                            #
# This CIF contains the data in a paper accepted for publication in          #
# Acta Crystallographica Section E. It conforms to the requirements of       #
# Notes for Authors for Acta Crystallographica Section E, and has been       #
# peer reviewed under the auspices of the IUCr Commission on Journals.       #
#                                                                            #
# Full details of the Crystallographic Information File format               #
# are given in the paper "The Crystallographic Information File (CIF):       #
# a New Standard Archive File for Crystallography" by S. R. Hall, F. H.      #
# Allen and I. D. Brown [Acta Cryst. (1991), A47, 655-685].                  #
#                                                                            #
# The current version of the core CIF dictionary is obtainable from          #
# ftp://ftp.iucr.org/pub/cif_core.dic.                                       #
#                                                                            #
# Software is freely available for graphical display of the structure(s)     #
# in this CIF. For information consult the CIF software page                 #
# http://www.iucr.org/resources/cif/software.                                #
#                                                                            #
# This file may be used for bona fide research purposes within the           #
# scientific community so long as proper attribution is given to the journal # 
# article from which it was obtained.                                        #
#                                                                            #
##############################################################################
data_I
_audit_creation_method     SHELXL-97
_chemical_name_systematic
;
<i>N</i>-(2-{[5-Bromo-2-(morpholin-4-yl)pyrimidin-4-yl]sulfanyl}-4-
methoxyphenyl)-4-chlorobenzenesulfonamide
;
_chemical_name_common     ?
_chemical_formula_moiety     'C21 H20 Br Cl N4 O4 S2'
_chemical_formula_sum     'C21 H20 Br Cl N4 O4 S2'
_chemical_formula_iupac     'C21 H20 Br Cl N4 O4 S2'
_chemical_formula_weight     571.89
_chemical_melting_point     ?
_symmetry_cell_setting     monoclinic
_symmetry_space_group_name_H-M     'P 21/n'
_symmetry_space_group_name_Hall     '-P 2yn'
loop_
    _symmetry_equiv_pos_as_xyz
    'x, y, z'
    '-x+1/2, y+1/2, -z+1/2'
    '-x, -y, -z'
    'x-1/2, -y-1/2, z-1/2'
_cell_length_a     10.0311(3)
_cell_length_b     17.3096(6)
_cell_length_c     13.9223(4)
_cell_angle_alpha     90.00
_cell_angle_beta     91.829(3)
_cell_angle_gamma     90.00
_cell_volume     2416.16(13)
_cell_formula_units_Z     4
_cell_measurement_reflns_used     9194
_cell_measurement_theta_min     3.5035
_cell_measurement_theta_max     28.9850
_cell_measurement_temperature     293(2)
_exptl_crystal_description     block
_exptl_crystal_colour     white
_exptl_crystal_size_max     0.3
_exptl_crystal_size_mid     0.2
_exptl_crystal_size_min     0.2
_exptl_crystal_density_diffrn     1.572
_exptl_crystal_density_meas     ?
_exptl_crystal_density_method     'not measured'
_exptl_crystal_F_000     1160
_exptl_absorpt_coefficient_mu     2.020
_exptl_absorpt_correction_type     multi-scan
_exptl_absorpt_process_details     '(CrysAlis PRO; Oxford Diffraction, 2010)'
_exptl_absorpt_correction_T_min     0.438
_exptl_absorpt_correction_T_max     0.668
_exptl_special_details
;
Absorption correction: <i>CrysAlis PRO</i>, Oxford Diffraction Ltd., Version
1.171.34.40 (release
27--08-2010 CrysAlis171. NET) (compiled Aug 27 2010,11:50:40) Empirical
absorption correction using spherical harmonics, implemented in SCALE3 ABSPACK
scaling algorithm.
;
_diffrn_ambient_temperature     293(2)
_diffrn_radiation_type     MoK\a
_diffrn_radiation_wavelength     0.71073
_diffrn_radiation_source     'fine-focus sealed tube'
_diffrn_radiation_monochromator     graphite
_diffrn_measurement_device_type     'Oxford Diffraction Xcalibur Sapphire3'
_diffrn_measurement_method     'w scans'
_diffrn_detector_area_resol_mean     16.1049
_diffrn_reflns_number     26979
_diffrn_reflns_av_R_equivalents     0.0476
_diffrn_reflns_av_sigmaI/netI     0.0367
_diffrn_reflns_theta_min     3.70
_diffrn_reflns_theta_max     26.00
_diffrn_reflns_theta_full     26.00
_diffrn_measured_fraction_theta_max     0.997
_diffrn_measured_fraction_theta_full     0.997
_diffrn_reflns_limit_h_min     -12
_diffrn_reflns_limit_h_max     12
_diffrn_reflns_limit_k_min     -21
_diffrn_reflns_limit_k_max     21
_diffrn_reflns_limit_l_min     -17
_diffrn_reflns_limit_l_max     17
_diffrn_standards_number     0
_diffrn_standards_interval_count     0
_diffrn_standards_interval_time     0
_diffrn_standards_decay_%     0
_refine_special_details
;
Refinement of <i>F</i>^2^ against ALL reflections. The weighted <i>R</i>-factor
<i>wR</i> and goodness of fit <i>S</i> are based on <i>F</i>^2^, conventional
<i>R</i>-factors <i>R</i> are based on <i>F</i>, with <i>F</i> set to zero for
negative <i>F</i>^2^. The threshold expression of <i>F</i>^2^ >
\s(<i>F</i>^2^) is used only for calculating <i>R</i>-factors(gt) <i>etc</i>.
and is not relevant to the choice of reflections for refinement.
<i>R</i>-factors based on <i>F</i>^2^ are statistically about twice as large
as those based on <i>F</i>, and <i>R</i>- factors based on ALL data will be
even larger.
;
_reflns_number_total     4744
_reflns_number_gt     3408
_reflns_threshold_expression     I>2sigma(I)
_refine_ls_structure_factor_coef     Fsqd
_refine_ls_matrix_type     full
_refine_ls_R_factor_all     0.0713
_refine_ls_R_factor_gt     0.0451
_refine_ls_wR_factor_gt     0.1015
_refine_ls_wR_factor_ref     0.1167
_refine_ls_goodness_of_fit_ref     1.032
_refine_ls_restrained_S_all     1.032
_refine_ls_number_reflns     4744
_refine_ls_number_parameters     299
_refine_ls_number_restraints     0
_refine_ls_hydrogen_treatment     constr
_refine_ls_weighting_scheme     calc
_refine_ls_weighting_details
         'calc w=1/[\s^2^(Fo^2^)+(0.0505P)^2^+1.7709P] where P=(Fo^2^+2Fc^2^)/3'
_atom_sites_solution_hydrogens     geom
_atom_sites_solution_primary     direct
_atom_sites_solution_secondary     difmap
_refine_ls_shift/su_max     0.001
_refine_ls_shift/su_mean     0.000
_refine_diff_density_max     0.421
_refine_diff_density_min     -0.654
_refine_ls_extinction_method     none
_refine_ls_extinction_coef     ?
loop_
    _atom_type_symbol
    _atom_type_description
    _atom_type_scat_dispersion_real
    _atom_type_scat_dispersion_imag
    _atom_type_scat_source
    'C' 'C' 0.0033 0.0016
                         'International Tables Vol C Tables 4.2.6.8 and 6.1.1.4'
    'H' 'H' 0.0000 0.0000
                         'International Tables Vol C Tables 4.2.6.8 and 6.1.1.4'
    'N' 'N' 0.0061 0.0033
                         'International Tables Vol C Tables 4.2.6.8 and 6.1.1.4'
    'O' 'O' 0.0106 0.0060
                         'International Tables Vol C Tables 4.2.6.8 and 6.1.1.4'
    'S' 'S' 0.1246 0.1234
                         'International Tables Vol C Tables 4.2.6.8 and 6.1.1.4'
    'Cl' 'Cl' 0.1484 0.1585
                         'International Tables Vol C Tables 4.2.6.8 and 6.1.1.4'
    'Br' 'Br' -0.2901 2.4595
                         'International Tables Vol C Tables 4.2.6.8 and 6.1.1.4'
_computing_data_collection     'CrysAlis PRO (Oxford Diffraction, 2010)'
_computing_cell_refinement     'CrysAlis PRO (Oxford Diffraction, 2010)'
_computing_data_reduction     'CrysAlis RED  (Oxford Diffraction, 2010)'
_computing_structure_solution     'SHELXS97 (Sheldrick, 2008)'
_computing_structure_refinement     'SHELXL97 (Sheldrick, 2008)'
_computing_molecular_graphics     'ORTEP-3 (Farrugia, 1997)'
_computing_publication_material     'PLATON (Spek, 2009)'
loop_
    _atom_site_type_symbol
    _atom_site_label
    _atom_site_fract_x
    _atom_site_fract_y
    _atom_site_fract_z
    _atom_site_U_iso_or_equiv
    _atom_site_adp_type
    _atom_site_calc_flag
    _atom_site_refinement_flags
    _atom_site_occupancy
    _atom_site_symmetry_multiplicity
    _atom_site_disorder_assembly
    _atom_site_disorder_group
    O O1 0.5036(3) 0.16095(19) 0.0690(2) 0.0825(9) Uani d . 1 1 . .
    O O2 0.6714(4) 0.24236(18) -0.00871(19) 0.0816(9) Uani d . 1 1 . .
    Br Br1 0.66487(4) 0.12100(3) 0.53546(3) 0.06449(16) Uani d . 1 1 . .
    S S2 0.69475(8) 0.25466(5) 0.37229(6) 0.0451(2) Uani d . 1 1 . .
    S S1 0.62576(11) 0.20307(6) 0.07413(7) 0.0605(3) Uani d . 1 1 . .
    Cl Cl1 1.06308(15) -0.03829(9) 0.18890(14) 0.1136(5) Uani d . 1 1 . .
    C C1 0.7553(4) 0.1383(2) 0.1103(3) 0.0516(9) Uani d . 1 1 . .
    C C2 0.8716(5) 0.1366(3) 0.0617(3) 0.0750(12) Uani d . 1 1 . .
    H H2 0.8858 0.1717 0.0125 0.090 Uiso calc R 1 1 . .
    C C3 0.9679(5) 0.0824(3) 0.0860(4) 0.0851(14) Uani d . 1 1 . .
    H H3 1.0470 0.0803 0.0531 0.102 Uiso calc R 1 1 . .
    C C4 0.9451(4) 0.0318(3) 0.1593(4) 0.0711(12) Uani d . 1 1 . .
    C C5 0.8317(4) 0.0349(2) 0.2101(3) 0.0647(11) Uani d . 1 1 . .
    H H5 0.8197 0.0012 0.2611 0.078 Uiso calc R 1 1 . .
    C C6 0.7347(4) 0.0882(2) 0.1854(3) 0.0582(10) Uani d . 1 1 . .
    H H6 0.6561 0.0903 0.2190 0.070 Uiso calc R 1 1 . .
    N N7 0.6095(3) 0.26564(17) 0.1598(2) 0.0492(7) Uani d . 1 1 . .
    H H7 0.5343 0.2686 0.1876 0.059 Uiso calc R 1 1 . .
    C C8 0.7152(3) 0.31610(19) 0.1908(2) 0.0405(7) Uani d . 1 1 . .
    C C9 0.7703(4) 0.3677(2) 0.1266(3) 0.0503(9) Uani d . 1 1 . .
    H H9 0.7367 0.3699 0.0636 0.060 Uiso calc R 1 1 . .
    C C10 0.8737(4) 0.4154(2) 0.1548(3) 0.0509(9) Uani d . 1 1 . .
    H H10 0.9106 0.4487 0.1105 0.061 Uiso calc R 1 1 . .
    C C11 0.9235(3) 0.41437(19) 0.2487(3) 0.0461(8) Uani d . 1 1 . .
    C C12 0.8665(3) 0.36557(19) 0.3139(2) 0.0431(8) Uani d . 1 1 . .
    H H12 0.8964 0.3659 0.3779 0.052 Uiso calc R 1 1 . .
    C C13 0.7647(3) 0.31593(18) 0.2847(2) 0.0382(7) Uani d . 1 1 . .
    O O14 1.0244(3) 0.46473(15) 0.2706(2) 0.0633(7) Uani d . 1 1 . .
    C C15 1.0716(5) 0.4676(3) 0.3673(4) 0.0833(14) Uani d . 1 1 . .
    H H15A 0.9983 0.4774 0.4083 0.125 Uiso calc R 1 1 . .
    H H15B 1.1362 0.5083 0.3748 0.125 Uiso calc R 1 1 . .
    H H15C 1.1123 0.4191 0.3845 0.125 Uiso calc R 1 1 . .
    C C16 0.8284(3) 0.18979(17) 0.3927(2) 0.0365(7) Uani d . 1 1 . .
    N N17 0.9356(2) 0.19637(14) 0.33991(18) 0.0367(6) Uani d . 1 1 . .
    C C18 1.0363(3) 0.14619(18) 0.3584(2) 0.0412(8) Uani d . 1 1 . .
    N N19 1.0348(3) 0.08998(17) 0.4253(2) 0.0555(8) Uani d . 1 1 . .
    C C20 0.9257(4) 0.0853(2) 0.4755(3) 0.0574(10) Uani d . 1 1 . .
    H H20 0.9215 0.0474 0.5227 0.069 Uiso calc R 1 1 . .
    C C21 0.8188(3) 0.13305(19) 0.4616(2) 0.0424(8) Uani d . 1 1 . .
    N N22 1.1446(3) 0.15306(17) 0.3042(2) 0.0521(7) Uani d . 1 1 . .
    C C23 1.2648(4) 0.1067(3) 0.3206(4) 0.0713(12) Uani d . 1 1 . .
    H H23A 1.2512 0.0708 0.3729 0.086 Uiso calc R 1 1 . .
    H H23B 1.2824 0.0769 0.2634 0.086 Uiso calc R 1 1 . .
    C C24 1.3790(4) 0.1560(3) 0.3443(4) 0.0766(13) Uani d . 1 1 . .
    H H24A 1.3669 0.1796 0.4066 0.092 Uiso calc R 1 1 . .
    H H24B 1.4591 0.1246 0.3486 0.092 Uiso calc R 1 1 . .
    O O25 1.3958(3) 0.2151(2) 0.2743(2) 0.0899(11) Uani d . 1 1 . .
    C C26 1.2790(4) 0.2613(3) 0.2621(4) 0.0846(15) Uani d . 1 1 . .
    H H26A 1.2934 0.2995 0.2125 0.101 Uiso calc R 1 1 . .
    H H26B 1.2632 0.2886 0.3215 0.101 Uiso calc R 1 1 . .
    C C27 1.1609(4) 0.2154(3) 0.2354(3) 0.0649(11) Uani d . 1 1 . .
    H H27A 1.0824 0.2482 0.2343 0.078 Uiso calc R 1 1 . .
    H H27B 1.1704 0.1940 0.1716 0.078 Uiso calc R 1 1 . .
loop_
    _atom_site_aniso_label
    _atom_site_aniso_U_11
    _atom_site_aniso_U_22
    _atom_site_aniso_U_33
    _atom_site_aniso_U_12
    _atom_site_aniso_U_13
    _atom_site_aniso_U_23
    O1 0.0727(19) 0.083(2) 0.089(2) -0.0082(16) -0.0313(16) -0.0141(18)
    O2 0.127(3) 0.079(2) 0.0388(15) 0.0099(19) -0.0027(15) 0.0047(14)
    Br1 0.0599(3) 0.0763(3) 0.0583(3) -0.0100(2) 0.01681(19) 0.0202(2)
    S2 0.0322(4) 0.0552(5) 0.0482(5) 0.0007(4) 0.0061(3) 0.0165(4)
    S1 0.0729(7) 0.0615(6) 0.0461(5) -0.0010(5) -0.0126(5) -0.0021(5)
    Cl1 0.0878(9) 0.0894(10) 0.1623(15) 0.0286(8) -0.0144(9) -0.0113(9)
    C1 0.058(2) 0.049(2) 0.048(2) -0.0077(17) -0.0057(17) -0.0081(17)
    C2 0.082(3) 0.076(3) 0.068(3) -0.001(3) 0.018(2) 0.006(2)
    C3 0.069(3) 0.091(4) 0.096(4) 0.000(3) 0.018(3) -0.014(3)
    C4 0.064(3) 0.058(3) 0.091(3) 0.003(2) -0.006(2) -0.014(2)
    C5 0.064(3) 0.048(2) 0.082(3) -0.010(2) -0.007(2) 0.005(2)
    C6 0.057(2) 0.054(2) 0.063(2) -0.0094(19) -0.0005(19) 0.001(2)
    N7 0.0450(16) 0.0564(18) 0.0462(16) -0.0007(14) -0.0001(13) 0.0004(14)
    C8 0.0393(17) 0.0421(19) 0.0405(18) 0.0066(14) 0.0061(14) 0.0035(14)
    C9 0.063(2) 0.052(2) 0.0365(18) 0.0063(18) 0.0070(16) 0.0057(16)
    C10 0.057(2) 0.045(2) 0.052(2) 0.0012(17) 0.0192(17) 0.0131(17)
    C11 0.0397(18) 0.0387(19) 0.060(2) 0.0016(15) 0.0103(16) 0.0091(16)
    C12 0.0398(17) 0.044(2) 0.0454(19) 0.0028(15) -0.0019(15) 0.0102(15)
    C13 0.0346(16) 0.0376(17) 0.0426(18) 0.0048(13) 0.0061(14) 0.0103(14)
    O14 0.0573(15) 0.0597(16) 0.0730(19) -0.0169(13) 0.0053(14) 0.0132(14)
    C15 0.073(3) 0.086(3) 0.089(3) -0.032(3) -0.016(3) 0.017(3)
    C16 0.0339(16) 0.0369(17) 0.0384(17) -0.0049(13) -0.0027(13) 0.0033(14)
    N17 0.0300(13) 0.0380(15) 0.0420(15) -0.0040(11) -0.0004(11) 0.0057(12)
    C18 0.0352(17) 0.0381(18) 0.050(2) -0.0063(14) -0.0007(15) 0.0013(15)
    N19 0.0500(17) 0.0424(17) 0.074(2) 0.0040(14) 0.0052(16) 0.0190(15)
    C20 0.060(2) 0.047(2) 0.065(2) -0.0005(18) 0.0028(19) 0.0229(19)
    C21 0.0440(18) 0.0411(19) 0.0425(19) -0.0075(15) 0.0064(15) 0.0137(15)
    N22 0.0364(15) 0.0505(18) 0.070(2) 0.0009(13) 0.0085(14) 0.0098(16)
    C23 0.048(2) 0.067(3) 0.099(3) 0.015(2) 0.013(2) 0.000(2)
    C24 0.042(2) 0.092(3) 0.095(3) -0.005(2) -0.006(2) 0.032(3)
    O25 0.0371(14) 0.136(3) 0.096(2) -0.0163(16) -0.0023(14) 0.056(2)
    C26 0.064(3) 0.101(4) 0.088(3) -0.025(3) -0.010(2) 0.043(3)
    C27 0.040(2) 0.095(3) 0.060(2) -0.003(2) 0.0070(17) 0.017(2)
_geom_special_details
;
All e.s.d.'s (except the e.s.d. in the dihedral angle between two l.s. planes)
are estimated using the full covariance matrix. The cell e.s.d.'s are taken
into account individually in the estimation of e.s.d.'s in distances, angles
and torsion angles; correlations between e.s.d.'s in cell parameters are only
used when they are defined by crystal symmetry. An approximate (isotropic)
treatment of cell e.s.d.'s is used for estimating e.s.d.'s involving l.s.
planes.
;
loop_
    _geom_bond_atom_site_label_1
    _geom_bond_atom_site_label_2
    _geom_bond_site_symmetry_2
    _geom_bond_distance
    _geom_bond_publ_flag
    O1 S1 . 1.426(3) ?
    O2 S1 . 1.427(3) ?
    Br1 C21 . 1.894(3) ?
    S2 C16 . 1.765(3) ?
    S2 C13 . 1.777(3) ?
    S1 N7 . 1.623(3) ?
    S1 C1 . 1.777(4) ?
    Cl1 C4 . 1.736(5) ?
    C1 C2 . 1.367(6) ?
    C1 C6 . 1.379(5) ?
    C2 C3 . 1.381(7) ?
    C2 H2 . 0.9300 ?
    C3 C4 . 1.368(7) ?
    C3 H3 . 0.9300 ?
    C4 C5 . 1.360(6) ?
    C5 C6 . 1.376(6) ?
    C5 H5 . 0.9300 ?
    C6 H6 . 0.9300 ?
    N7 C8 . 1.430(4) ?
    N7 H7 . 0.8600 ?
    C8 C13 . 1.384(4) ?
    C8 C9 . 1.391(5) ?
    C9 C10 . 1.374(5) ?
    C9 H9 . 0.9300 ?
    C10 C11 . 1.384(5) ?
    C10 H10 . 0.9300 ?
    C11 O14 . 1.363(4) ?
    C11 C12 . 1.378(4) ?
    C12 C13 . 1.386(4) ?
    C12 H12 . 0.9300 ?
    O14 C15 . 1.414(5) ?
    C15 H15A . 0.9600 ?
    C15 H15B . 0.9600 ?
    C15 H15C . 0.9600 ?
    C16 N17 . 1.326(4) ?
    C16 C21 . 1.379(4) ?
    N17 C18 . 1.351(4) ?
    C18 N19 . 1.347(4) ?
    C18 N22 . 1.348(4) ?
    N19 C20 . 1.320(5) ?
    C20 C21 . 1.363(5) ?
    C20 H20 . 0.9300 ?
    N22 C27 . 1.455(5) ?
    N22 C23 . 1.461(5) ?
    C23 C24 . 1.458(6) ?
    C23 H23A . 0.9700 ?
    C23 H23B . 0.9700 ?
    C24 O25 . 1.426(5) ?
    C24 H24A . 0.9700 ?
    C24 H24B . 0.9700 ?
    O25 C26 . 1.424(5) ?
    C26 C27 . 1.465(6) ?
    C26 H26A . 0.9700 ?
    C26 H26B . 0.9700 ?
    C27 H27A . 0.9700 ?
    C27 H27B . 0.9700 ?
loop_
    _geom_angle_atom_site_label_1
    _geom_angle_atom_site_label_2
    _geom_angle_atom_site_label_3
    _geom_angle_site_symmetry_1
    _geom_angle_site_symmetry_3
    _geom_angle
    _geom_angle_publ_flag
    C16 S2 C13 . . 100.11(14) ?
    O1 S1 O2 . . 120.05(19) ?
    O1 S1 N7 . . 105.76(18) ?
    O2 S1 N7 . . 108.56(17) ?
    O1 S1 C1 . . 108.13(18) ?
    O2 S1 C1 . . 106.19(19) ?
    N7 S1 C1 . . 107.62(16) ?
    C2 C1 C6 . . 120.8(4) ?
    C2 C1 S1 . . 120.1(3) ?
    C6 C1 S1 . . 119.1(3) ?
    C1 C2 C3 . . 119.6(4) ?
    C1 C2 H2 . . 120.2 ?
    C3 C2 H2 . . 120.2 ?
    C4 C3 C2 . . 119.0(4) ?
    C4 C3 H3 . . 120.5 ?
    C2 C3 H3 . . 120.5 ?
    C5 C4 C3 . . 121.7(4) ?
    C5 C4 Cl1 . . 118.6(4) ?
    C3 C4 Cl1 . . 119.7(4) ?
    C4 C5 C6 . . 119.6(4) ?
    C4 C5 H5 . . 120.2 ?
    C6 C5 H5 . . 120.2 ?
    C5 C6 C1 . . 119.3(4) ?
    C5 C6 H6 . . 120.4 ?
    C1 C6 H6 . . 120.4 ?
    C8 N7 S1 . . 122.6(2) ?
    C8 N7 H7 . . 118.7 ?
    S1 N7 H7 . . 118.7 ?
    C13 C8 C9 . . 118.1(3) ?
    C13 C8 N7 . . 121.6(3) ?
    C9 C8 N7 . . 120.3(3) ?
    C10 C9 C8 . . 120.9(3) ?
    C10 C9 H9 . . 119.5 ?
    C8 C9 H9 . . 119.5 ?
    C9 C10 C11 . . 120.6(3) ?
    C9 C10 H10 . . 119.7 ?
    C11 C10 H10 . . 119.7 ?
    O14 C11 C12 . . 124.5(3) ?
    O14 C11 C10 . . 116.4(3) ?
    C12 C11 C10 . . 119.0(3) ?
    C11 C12 C13 . . 120.3(3) ?
    C11 C12 H12 . . 119.9 ?
    C13 C12 H12 . . 119.9 ?
    C8 C13 C12 . . 121.0(3) ?
    C8 C13 S2 . . 120.8(2) ?
    C12 C13 S2 . . 118.1(2) ?
    C11 O14 C15 . . 117.3(3) ?
    O14 C15 H15A . . 109.5 ?
    O14 C15 H15B . . 109.5 ?
    H15A C15 H15B . . 109.5 ?
    O14 C15 H15C . . 109.5 ?
    H15A C15 H15C . . 109.5 ?
    H15B C15 H15C . . 109.5 ?
    N17 C16 C21 . . 121.5(3) ?
    N17 C16 S2 . . 118.8(2) ?
    C21 C16 S2 . . 119.7(2) ?
    C16 N17 C18 . . 117.0(3) ?
    N19 C18 N22 . . 118.5(3) ?
    N19 C18 N17 . . 124.9(3) ?
    N22 C18 N17 . . 116.6(3) ?
    C20 N19 C18 . . 116.0(3) ?
    N19 C20 C21 . . 123.3(3) ?
    N19 C20 H20 . . 118.3 ?
    C21 C20 H20 . . 118.3 ?
    C20 C21 C16 . . 117.3(3) ?
    C20 C21 Br1 . . 120.5(2) ?
    C16 C21 Br1 . . 122.2(2) ?
    C18 N22 C27 . . 122.9(3) ?
    C18 N22 C23 . . 122.7(3) ?
    C27 N22 C23 . . 113.7(3) ?
    C24 C23 N22 . . 110.6(4) ?
    C24 C23 H23A . . 109.5 ?
    N22 C23 H23A . . 109.5 ?
    C24 C23 H23B . . 109.5 ?
    N22 C23 H23B . . 109.5 ?
    H23A C23 H23B . . 108.1 ?
    O25 C24 C23 . . 112.0(4) ?
    O25 C24 H24A . . 109.2 ?
    C23 C24 H24A . . 109.2 ?
    O25 C24 H24B . . 109.2 ?
    C23 C24 H24B . . 109.2 ?
    H24A C24 H24B . . 107.9 ?
    C26 O25 C24 . . 111.7(3) ?
    O25 C26 C27 . . 112.4(4) ?
    O25 C26 H26A . . 109.1 ?
    C27 C26 H26A . . 109.1 ?
    O25 C26 H26B . . 109.1 ?
    C27 C26 H26B . . 109.1 ?
    H26A C26 H26B . . 107.8 ?
    N22 C27 C26 . . 110.0(3) ?
    N22 C27 H27A . . 109.7 ?
    C26 C27 H27A . . 109.7 ?
    N22 C27 H27B . . 109.7 ?
    C26 C27 H27B . . 109.7 ?
    H27A C27 H27B . . 108.2 ?
loop_
    _geom_torsion_atom_site_label_1
    _geom_torsion_atom_site_label_2
    _geom_torsion_atom_site_label_3
    _geom_torsion_atom_site_label_4
    _geom_torsion_site_symmetry_1
    _geom_torsion_site_symmetry_2
    _geom_torsion_site_symmetry_3
    _geom_torsion_site_symmetry_4
    _geom_torsion
    _geom_torsion_publ_flag
    O1 S1 C1 C2 . . . . 132.3(3) ?
    O2 S1 C1 C2 . . . . 2.2(4) ?
    N7 S1 C1 C2 . . . . -113.9(3) ?
    O1 S1 C1 C6 . . . . -45.3(3) ?
    O2 S1 C1 C6 . . . . -175.4(3) ?
    N7 S1 C1 C6 . . . . 68.5(3) ?
    C6 C1 C2 C3 . . . . 2.1(6) ?
    S1 C1 C2 C3 . . . . -175.5(4) ?
    C1 C2 C3 C4 . . . . -0.6(7) ?
    C2 C3 C4 C5 . . . . -1.6(7) ?
    C2 C3 C4 Cl1 . . . . 178.4(4) ?
    C3 C4 C5 C6 . . . . 2.4(7) ?
    Cl1 C4 C5 C6 . . . . -177.6(3) ?
    C4 C5 C6 C1 . . . . -0.9(6) ?
    C2 C1 C6 C5 . . . . -1.3(6) ?
    S1 C1 C6 C5 . . . . 176.3(3) ?
    O1 S1 N7 C8 . . . . 176.2(3) ?
    O2 S1 N7 C8 . . . . -53.7(3) ?
    C1 S1 N7 C8 . . . . 60.8(3) ?
    S1 N7 C8 C13 . . . . -121.0(3) ?
    S1 N7 C8 C9 . . . . 59.7(4) ?
    C13 C8 C9 C10 . . . . 2.0(5) ?
    N7 C8 C9 C10 . . . . -178.7(3) ?
    C8 C9 C10 C11 . . . . -1.4(5) ?
    C9 C10 C11 O14 . . . . -178.8(3) ?
    C9 C10 C11 C12 . . . . -1.0(5) ?
    O14 C11 C12 C13 . . . . -179.6(3) ?
    C10 C11 C12 C13 . . . . 2.8(5) ?
    C9 C8 C13 C12 . . . . -0.2(5) ?
    N7 C8 C13 C12 . . . . -179.5(3) ?
    C9 C8 C13 S2 . . . . 177.3(2) ?
    N7 C8 C13 S2 . . . . -2.0(4) ?
    C11 C12 C13 C8 . . . . -2.2(5) ?
    C11 C12 C13 S2 . . . . -179.8(2) ?
    C16 S2 C13 C8 . . . . 111.6(3) ?
    C16 S2 C13 C12 . . . . -70.9(3) ?
    C12 C11 O14 C15 . . . . -1.2(5) ?
    C10 C11 O14 C15 . . . . 176.6(4) ?
    C13 S2 C16 N17 . . . . -4.3(3) ?
    C13 S2 C16 C21 . . . . 176.6(3) ?
    C21 C16 N17 C18 . . . . -1.6(4) ?
    S2 C16 N17 C18 . . . . 179.3(2) ?
    C16 N17 C18 N19 . . . . 0.8(5) ?
    C16 N17 C18 N22 . . . . 179.7(3) ?
    N22 C18 N19 C20 . . . . -179.2(3) ?
    N17 C18 N19 C20 . . . . -0.3(5) ?
    C18 N19 C20 C21 . . . . 0.6(6) ?
    N19 C20 C21 C16 . . . . -1.4(6) ?
    N19 C20 C21 Br1 . . . . 178.9(3) ?
    N17 C16 C21 C20 . . . . 1.9(5) ?
    S2 C16 C21 C20 . . . . -179.0(3) ?
    N17 C16 C21 Br1 . . . . -178.3(2) ?
    S2 C16 C21 Br1 . . . . 0.8(4) ?
    N19 C18 N22 C27 . . . . -175.0(3) ?
    N17 C18 N22 C27 . . . . 6.0(5) ?
    N19 C18 N22 C23 . . . . -5.6(5) ?
    N17 C18 N22 C23 . . . . 175.4(3) ?
    C18 N22 C23 C24 . . . . -118.5(4) ?
    C27 N22 C23 C24 . . . . 51.7(5) ?
    N22 C23 C24 O25 . . . . -53.3(5) ?
    C23 C24 O25 C26 . . . . 56.6(6) ?
    C24 O25 C26 C27 . . . . -56.8(5) ?
    C18 N22 C27 C26 . . . . 118.8(4) ?
    C23 N22 C27 C26 . . . . -51.5(5) ?
    O25 C26 C27 N22 . . . . 53.5(5) ?
loop_
    _geom_hbond_atom_site_label_D
    _geom_hbond_atom_site_label_H
    _geom_hbond_atom_site_label_A
    _geom_hbond_site_symmetry_A
    _geom_hbond_distance_DH
    _geom_hbond_distance_HA
    _geom_hbond_distance_DA
    _geom_hbond_angle_DHA
    _geom_hbond_publ_flag
    N7 H7 O25 1_455 0.86 2.09 2.849(4) 148 yes
    C20 H20 N19 3_756 0.93 2.52 3.352(5) 149 yes
_iucr_refine_instructions_details
;
TITL srib2 in P2(1)/n
CELL  0.71073  10.0311  17.3096  13.9223   90.000   91.829   90.000
ZERR     4.00   0.0003   0.0006   0.0004    0.000    0.003    0.000
LATT   1
SYMM  1/2 - X, 1/2 + Y, 1/2 - Z
SFAC  C    H    N    O    S    CL   BR
UNIT  84   80   16   16   8    4    4
MERG   2
OMIT    -3.00  52.00
FMAP   2
PLAN   10
ACTA
BOND   $H
CONF
LIST   4
L.S.   4
WGHT    0.050500    1.770900
FVAR       4.11525
O1    4    0.503604    0.160945    0.068982    11.00000    0.07266    0.08328 =
         0.08924   -0.01410   -0.03132   -0.00821
O2    4    0.671446    0.242359   -0.008710    11.00000    0.12661    0.07902 =
         0.03884    0.00474   -0.00270    0.00987
BR1   7    0.664871    0.120998    0.535463    11.00000    0.05990    0.07628 =
         0.05825    0.02019    0.01681   -0.01003
S2    5    0.694752    0.254659    0.372294    11.00000    0.03216    0.05519 =
         0.04818    0.01651    0.00615    0.00068
S1    5    0.625759    0.203070    0.074131    11.00000    0.07288    0.06146 =
         0.04609   -0.00209   -0.01261   -0.00099
CL1   6    1.063078   -0.038292    0.188896    11.00000    0.08782    0.08938 =
         0.16232   -0.01127   -0.01437    0.02865
C1    1    0.755339    0.138298    0.110303    11.00000    0.05811    0.04854 =
         0.04756   -0.00813   -0.00566   -0.00770
C2    1    0.871601    0.136586    0.061709    11.00000    0.08208    0.07612 =
         0.06769    0.00584    0.01773   -0.00065
AFIX  43
H2    2    0.885768    0.171727    0.012545    11.00000   -1.20000
AFIX   0
C3    1    0.967892    0.082375    0.086045    11.00000    0.06866    0.09127 =
         0.09628   -0.01376    0.01816   -0.00040
AFIX  43
H3    2    1.047047    0.080257    0.053139    11.00000   -1.20000
AFIX   0
C4    1    0.945124    0.031843    0.159264    11.00000    0.06359    0.05807 =
         0.09107   -0.01417   -0.00599    0.00281
C5    1    0.831675    0.034906    0.210052    11.00000    0.06379    0.04762 =
         0.08199    0.00546   -0.00682   -0.00975
AFIX  43
H5    2    0.819732    0.001231    0.261112    11.00000   -1.20000
AFIX   0
C6    1    0.734700    0.088151    0.185393    11.00000    0.05689    0.05441 =
         0.06321    0.00125   -0.00051   -0.00942
AFIX  43
H6    2    0.656109    0.090318    0.218965    11.00000   -1.20000
AFIX   0
N7    3    0.609454    0.265636    0.159771    11.00000    0.04495    0.05638 =
         0.04617    0.00038   -0.00010   -0.00066
AFIX  43
H7    2    0.534297    0.268554    0.187592    11.00000   -1.20000
AFIX   0
C8    1    0.715162    0.316098    0.190777    11.00000    0.03934    0.04205 =
         0.04049    0.00351    0.00614    0.00658
C9    1    0.770293    0.367695    0.126575    11.00000    0.06310    0.05171 =
         0.03649    0.00571    0.00701    0.00631
AFIX  43
H9    2    0.736675    0.369927    0.063606    11.00000   -1.20000
AFIX   0
C10   1    0.873701    0.415412    0.154846    11.00000    0.05669    0.04532 =
         0.05187    0.01311    0.01916    0.00125
AFIX  43
H10   2    0.910606    0.448715    0.110513    11.00000   -1.20000
AFIX   0
C11   1    0.923474    0.414375    0.248726    11.00000    0.03973    0.03870 =
         0.06049    0.00907    0.01029    0.00162
C12   1    0.866466    0.365570    0.313948    11.00000    0.03981    0.04388 =
         0.04543    0.01023   -0.00190    0.00277
AFIX  43
H12   2    0.896430    0.365943    0.377853    11.00000   -1.20000
AFIX   0
C13   1    0.764656    0.315928    0.284708    11.00000    0.03461    0.03756 =
         0.04262    0.01030    0.00613    0.00483
O14   4    1.024418    0.464732    0.270575    11.00000    0.05726    0.05972 =
         0.07300    0.01325    0.00529   -0.01686
C15   1    1.071595    0.467613    0.367342    11.00000    0.07322    0.08612 =
         0.08934    0.01684   -0.01621   -0.03233
AFIX 137
H15A  2    0.998312    0.477371    0.408347    11.00000   -1.50000
H15B  2    1.136176    0.508274    0.374827    11.00000   -1.50000
H15C  2    1.112314    0.419149    0.384528    11.00000   -1.50000
AFIX   0
C16   1    0.828450    0.189793    0.392665    11.00000    0.03391    0.03693 =
         0.03843    0.00332   -0.00275   -0.00487
N17   3    0.935566    0.196374    0.339907    11.00000    0.02999    0.03799 =
         0.04202    0.00565   -0.00045   -0.00402
C18   1    1.036291    0.146188    0.358443    11.00000    0.03524    0.03806 =
         0.05022    0.00127   -0.00074   -0.00629
N19   3    1.034801    0.089977    0.425296    11.00000    0.05001    0.04237 =
         0.07436    0.01897    0.00521    0.00400
C20   1    0.925684    0.085256    0.475506    11.00000    0.05998    0.04733 =
         0.06497    0.02288    0.00282   -0.00045
AFIX  43
H20   2    0.921508    0.047406    0.522723    11.00000   -1.20000
AFIX   0
C21   1    0.818845    0.133045    0.461648    11.00000    0.04395    0.04109 =
         0.04248    0.01366    0.00637   -0.00750
N22   3    1.144623    0.153059    0.304175    11.00000    0.03640    0.05048 =
         0.06995    0.00977    0.00852    0.00094
C23   1    1.264813    0.106663    0.320617    11.00000    0.04849    0.06726 =
         0.09872   -0.00018    0.01269    0.01505
AFIX  23
H23A  2    1.251169    0.070775    0.372903    11.00000   -1.20000
H23B  2    1.282423    0.076909    0.263359    11.00000   -1.20000
AFIX   0
C24   1    1.378990    0.155985    0.344267    11.00000    0.04156    0.09231 =
         0.09528    0.03185   -0.00642   -0.00529
AFIX  23
H24A  2    1.366881    0.179610    0.406562    11.00000   -1.20000
H24B  2    1.459052    0.124588    0.348622    11.00000   -1.20000
AFIX   0
O25   4    1.395797    0.215103    0.274310    11.00000    0.03712    0.13587 =
         0.09631    0.05623   -0.00231   -0.01630
C26   1    1.279022    0.261288    0.262074    11.00000    0.06413    0.10111 =
         0.08767    0.04329   -0.01006   -0.02476
AFIX  23
H26A  2    1.293416    0.299506    0.212514    11.00000   -1.20000
H26B  2    1.263240    0.288581    0.321491    11.00000   -1.20000
AFIX   0
C27   1    1.160874    0.215381    0.235428    11.00000    0.03984    0.09510 =
         0.06018    0.01709    0.00701   -0.00294
AFIX  23
H27A  2    1.082405    0.248156    0.234307    11.00000   -1.20000
H27B  2    1.170386    0.194017    0.171602    11.00000   -1.20000
HKLF    4
END
;
data_global
_journal_date_recd_electronic     2012-08-22
_journal_date_accepted     2012-08-23
_journal_name_full     'Acta Crystallographica, Section E'
_journal_year     2012
_journal_volume     68
_journal_issue      9
_journal_page_first     o2800
_journal_page_last     o2800
_journal_paper_category     QO
_journal_paper_doi     10.1107/S1600536812036689
_journal_coeditor_code     IS5183
_publ_contact_author_name     'Sridhar, M. A.'
_publ_contact_author_address
;
Department of Studies in Physics Manasagangotri
University of Mysore, Mysore 570 006
India
;
_publ_contact_author_email     'mas@physics.uni-mysore.ac.in'
_publ_contact_author_fax     '+918212419333'
_publ_contact_author_phone     '+918212419363'
_publ_section_title
;\
<i>N</i>-(2-{[5-Bromo-2-(morpholin-4-yl)pyrimidin-4-yl]sulfanyl}-4-\
methoxyphenyl)-4-chlorobenzenesulfonamide
;
loop_
    _publ_author_name
    _publ_author_footnote
    _publ_author_address
    'Mohan Kumar' .
;
Department of Studies in Physics,
Manasagangotri,
University of Mysore,
Mysore 570 006
India
;
    'Mallesha, L.' .
;
PG Department of Studies in Chemistry,
JSS College of Arts, Commerce and Science,
Ooty Road, Mysore 570 025
India
;
    'Sridhar, M. A.' .
;
Department of Studies in Physics,
Manasagangotri,
University of Mysore,
Mysore 570 006
India
;
    'Kapoor, Kamini' .
;
X-ray Crystallography Laboratory,
Post-Graduate Department of Physics & Electronics,
University of Jammu, Jammu Tawi 180 006, India
;
    'Gupta, Vivek K.' .
;
X-ray Crystallography Laboratory,
Post-Graduate Department of Physics & Electronics,
University of Jammu, Jammu Tawi 180 006, India
;
    'Rajni Kant' .
;
X-ray Crystallography Laboratory,
Post-Graduate Department of Physics & Electronics,
University of Jammu, Jammu Tawi 180 006, India
;
