# Supplementary material for: N-(2-{[5-Bromo-2-(morpholin-4-yl)pyrimidin-4-yl]sulfan­yl}-4-meth­oxy­phen­yl)-4-chloro­benzene­sulfonamide
Source: Acta Crystallogr Sect E Struct Rep Online. 2012 Aug 31;68(Pt 9):o2800. doi: 10.1107/S1600536812036689 (PMC3435827; doi:10.1107/S1600536812036689)
Supplement: Supplementary file 2 [file e-68-o2800-Isup2.hkl]

#
# h,k,l, Fc-squared, Fo-squared, sigma(Fo-squared) and status flag
#
data_I
_shelx_title ' srib2 in P2(1)/n'
_shelx_refln_list_code          4
_shelx_F_calc_maximum      280.36
_exptl_crystal_F_000      1160.00
_reflns_d_resolution_high  0.8107
 
loop_
 _symmetry_equiv_pos_as_xyz
 'x, y, z'
 '-x+1/2, y+1/2, -z+1/2'
 '-x, -y, -z'
 'x-1/2, -y-1/2, z-1/2'
 
_cell_length_a    10.0311
_cell_length_b    17.3096
_cell_length_c    13.9223
_cell_angle_alpha  90.000
_cell_angle_beta   91.829
_cell_angle_gamma  90.000
 
_shelx_F_squared_multiplier     1.000
 
loop_
 _refln_index_h
 _refln_index_k
 _refln_index_l
 _refln_F_squared_calc
 _refln_F_squared_meas
 _refln_F_squared_sigma
 _refln_observed_status
   2   0   0     5342.85     5532.60     59.83 o
   4   0   0     5899.52     5687.79     53.24 o
   6   0   0     2203.84     2014.09     38.57 o
   8   0   0      424.72      413.68     25.27 o
  10   0   0      255.76      178.91     42.45 o
  12   0   0       13.08       -2.74     29.27 o
   2   1   0     8299.01     7883.29     37.12 o
   3   1   0     8215.61     7921.36     46.59 o
   4   1   0    12936.46    12445.06     57.75 o
   5   1   0      235.73      243.35      9.62 o
   6   1   0        2.78       -3.03      4.15 o
   7   1   0     1549.66     1614.99     30.84 o
   8   1   0     1567.86     1632.18     33.06 o
   9   1   0      141.30      142.24     15.43 o
  10   1   0       51.22       58.91     14.07 o
  11   1   0       13.54      -30.14     29.39 o
  12   1   0      120.71       57.34     27.05 o
   2   2   0    27050.19    22347.98    127.70 o
   3   2   0      825.38      830.03     12.76 o
   4   2   0     3302.15     3332.63     29.67 o
   5   2   0     3035.15     3098.67     32.04 o
   6   2   0      671.22      648.91     16.79 o
   7   2   0     3532.14     3703.85     45.18 o
   8   2   0      157.92      149.06     13.10 o
   9   2   0       76.59       76.46     13.57 o
  10   2   0      489.40      448.93     36.73 o
  11   2   0      523.59      518.47     43.81 o
  12   2   0       74.07       66.90     28.57 o
   1   3   0     4680.94     4962.36     28.75 o
   2   3   0     9611.70     9202.35     61.36 o
   3   3   0     3542.33     3539.38     39.33 o
   4   3   0      311.18      303.73      8.93 o
   5   3   0      432.94      447.43     11.86 o
   6   3   0        7.29        6.04      4.01 o
   7   3   0      513.54      516.23     15.06 o
   8   3   0     1115.50     1210.68     31.85 o
   9   3   0        7.90       -2.22      9.12 o
  10   3   0       39.10       31.82     12.83 o
  11   3   0        1.20        8.00     23.52 o
  12   3   0       29.03      102.47     50.37 o
   0   4   0     9287.85     8813.91     52.68 o
   1   4   0     3418.58     3673.74     29.75 o
   2   4   0     2960.30     3242.95     25.37 o
   3   4   0      305.08      256.89      6.87 o
   4   4   0       67.90       48.27      4.76 o
   5   4   0     1221.64     1385.93     21.38 o
   6   4   0     2086.03     2138.61     28.29 o
   7   4   0      253.63      219.52     12.10 o
   8   4   0      518.58      546.85     22.15 o
   9   4   0        5.43        3.53     12.75 o
  10   4   0     1187.71     1210.63     93.47 o
  11   4   0        2.17        2.10     17.51 o
  12   4   0      169.60      224.24     50.88 o
   1   5   0      436.14      448.94      9.26 o
   2   5   0      113.31       90.70      5.06 o
   3   5   0    13441.93    13643.85     77.96 o
   4   5   0     1518.52     1532.15     29.16 o
   5   5   0     1501.75     1471.05     23.00 o
   6   5   0        8.31        3.58      3.65 o
   7   5   0      149.72      135.50     10.55 o
   8   5   0      887.54      856.76     26.57 o
   9   5   0     1029.00      989.02     32.44 o
  10   5   0      122.80      110.44     17.94 o
  11   5   0       41.84       52.22     23.84 o
  12   5   0      189.73      224.42     77.37 o
   0   6   0     2838.22     2910.37     41.62 o
   1   6   0      512.66      516.31     10.98 o
   2   6   0     1234.39     1281.64     20.00 o
   3   6   0     6737.72     7365.53     58.67 o
   4   6   0        4.07       -0.93      3.90 o
   5   6   0     6614.99     6470.05     49.09 o
   6   6   0        1.92       14.53      5.55 o
   7   6   0      321.26      282.31     19.70 o
   8   6   0      752.64      759.40     26.28 o
   9   6   0      127.68      119.74     14.93 o
  10   6   0      247.58      239.43     22.63 o
  11   6   0       39.03        5.62     31.07 o
   1   7   0     1075.29     1016.35     17.60 o
   2   7   0    10000.11     9939.31     88.85 o
   3   7   0       48.22       72.80      5.46 o
   4   7   0     2766.03     2677.83     38.32 o
   5   7   0     1976.97     2079.66     36.19 o
   6   7   0      968.78      929.26     23.22 o
   7   7   0        9.09       -1.61     10.46 o
   8   7   0      426.99      418.15     23.73 o
   9   7   0      342.43      304.57     20.80 o
  10   7   0      865.25      784.10     73.03 o
  11   7   0        8.93       -9.00     23.62 o
   0   8   0     6114.97     6494.60    128.81 o
   1   8   0       15.38       14.90      4.52 o
   2   8   0     8486.16     8610.18     63.42 o
   3   8   0     1459.95     1485.12     25.66 o
   4   8   0      643.84      662.63     18.16 o
   5   8   0     1283.23     1301.58     30.54 o
   6   8   0     3253.43     3409.09     53.81 o
   7   8   0       53.71       51.26     12.22 o
   8   8   0      274.53      242.14     22.32 o
   9   8   0      106.79       85.80     14.88 o
  10   8   0       22.36       25.52     17.30 o
  11   8   0        0.13      -21.10     33.56 o
   1   9   0     1255.91     1323.15     27.01 o
   2   9   0     1044.18     1020.42     21.57 o
   3   9   0     3748.16     3797.36     48.82 o
   4   9   0      311.50      268.48     12.80 o
   5   9   0       51.24       42.87     11.18 o
   6   9   0      385.14      413.18     21.08 o
   7   9   0      143.35      169.50     18.75 o
   8   9   0      180.53      159.40     20.30 o
   9   9   0      321.03      315.60     28.20 o
  10   9   0      276.12      266.32     25.69 o
  11   9   0        5.44        6.64     26.27 o
   0  10   0      378.61      416.25     22.89 o
   1  10   0     4472.68     4297.96     58.13 o
   2  10   0       41.63       42.06      5.02 o
   3  10   0      230.39      177.74     11.25 o
   4  10   0      287.10      267.07     14.84 o
   5  10   0      396.98      356.80     15.69 o
   6  10   0      174.31      133.74     13.04 o
   7  10   0      525.26      484.88     30.21 o
   8  10   0       65.29       51.64     15.78 o
   9  10   0       19.63       55.39     21.15 o
  10  10   0       50.55       32.94     17.03 o
   1  11   0        4.80        7.65      6.25 o
   2  11   0      243.51      225.27     12.30 o
   3  11   0       12.64        6.24      4.87 o
   4  11   0      191.49      191.25     12.70 o
   5  11   0       20.55       -3.57     11.58 o
   6  11   0      728.14      641.49     34.60 o
   7  11   0      241.99      241.49     22.39 o
   8  11   0      325.51      315.75     36.37 o
   9  11   0       35.00       15.92     19.18 o
  10  11   0        3.81       24.35     16.83 o
   0  12   0     2283.06     2225.50     69.37 o
   1  12   0      747.75      819.89     27.11 o
   2  12   0       10.99       10.86      6.97 o
   3  12   0     1494.02     1390.50     48.49 o
   4  12   0     1372.12     1308.56     44.37 o
   5  12   0      421.28      446.08     26.30 o
   6  12   0      229.15      163.95     27.93 o
   7  12   0      219.50      178.41     25.49 o
   8  12   0        3.29       -8.66     15.25 o
   9  12   0       24.04       16.34     21.00 o
  10  12   0      279.15      309.44     28.05 o
   1  13   0      250.37      256.57     19.60 o
   2  13   0       65.77       42.99      7.85 o
   3  13   0      910.08     1014.50     40.94 o
   4  13   0      152.01      148.25     16.49 o
   5  13   0      240.60      231.68     20.48 o
   6  13   0      611.06      575.67     37.38 o
   7  13   0      223.58      203.93     30.11 o
   8  13   0      103.37       86.08     35.95 o
   9  13   0        2.58       -0.49     17.12 o
   0  14   0      772.73      830.37     47.85 o
   1  14   0     1894.81     1905.53     51.70 o
   2  14   0      191.18      192.45     13.99 o
   3  14   0      826.26      791.98     40.44 o
   4  14   0      286.62      277.62     22.90 o
   5  14   0      895.19      854.01     42.62 o
   6  14   0       53.07       86.82     18.27 o
   7  14   0      331.17      280.97     38.50 o
   8  14   0      523.65      532.06     43.55 o
   9  14   0        4.03        7.01     18.61 o
   1  15   0      231.86      240.31     19.84 o
   2  15   0      611.72      625.19     41.92 o
   3  15   0      493.40      447.84     35.99 o
   4  15   0      497.01      493.38     41.72 o
   5  15   0      110.95      104.70     20.09 o
   6  15   0        1.25       19.79     16.22 o
   7  15   0       30.42       36.38     18.51 o
   8  15   0       24.42       40.83     18.37 o
   0  16   0      176.84      219.40     30.35 o
   1  16   0       62.42       73.94     14.81 o
   2  16   0     1747.16     1769.87     71.57 o
   3  16   0       23.55       21.46     16.23 o
   4  16   0       21.45       19.63     15.97 o
   5  16   0        0.38       22.77     15.84 o
   6  16   0      303.05      308.38     32.62 o
   7  16   0      143.42      140.88     31.50 o
   8  16   0       74.92       64.97     21.70 o
   1  17   0       72.51      106.04     24.01 o
   2  17   0        3.44       47.90     19.82 o
   3  17   0        7.21       20.36     19.09 o
   4  17   0       48.36       46.37     16.49 o
   5  17   0       70.51       73.92     20.03 o
   6  17   0        8.30       45.60     20.54 o
   7  17   0        1.11       14.34     21.79 o
   0  18   0     1809.40     1798.79    115.71 o
   1  18   0        6.84       23.81     19.15 o
   2  18   0        0.31        2.15     20.70 o
   3  18   0        0.25      -23.41     18.10 o
   4  18   0        1.08       11.70     17.75 o
   5  18   0      194.52      139.00     21.91 o
   6  18   0       34.72       23.37     18.09 o
   1  19   0       24.50        9.06     19.93 o
   2  19   0       67.03       44.28     26.31 o
   3  19   0       19.16       44.83     24.95 o
   4  19   0        1.22      -15.28     18.13 o
   5  19   0       11.19       27.80     22.63 o
   0  20   0        5.52       32.46     32.92 o
   1  20   0       12.46       25.77     24.83 o
   2  20   0        8.32       18.96     47.34 o
   3  20   0        3.08      -47.33     31.56 o
   4  20   0        4.96        7.26     23.36 o
   1  21   0      133.92      116.48     41.76 o
   2  21   0      208.67      342.30     63.28 o
 -11   0   1       12.97       34.51     29.28 o
  -9   0   1       95.46       75.64     10.20 o
  -7   0   1      467.13      535.51     21.33 o
  -5   0   1     2390.63     2220.35     34.87 o
  -3   0   1     1583.89     1512.32     21.88 o
   3   0   1    27883.84    23736.20    356.24 o
   5   0   1     1064.75     1176.81     29.43 o
   7   0   1      225.22      245.17     20.15 o
   9   0   1     1678.42     1804.49     73.20 o
  11   0   1      215.74      185.69     33.35 o
 -12   1   1      209.58      209.25     77.43 o
 -11   1   1       37.72       23.60     23.61 o
 -10   1   1      160.64      173.53     21.89 o
  -9   1   1       16.05       11.51      7.41 o
  -8   1   1      102.97       74.74      8.74 o
  -7   1   1     1331.42     1228.71     22.06 o
  -6   1   1     2976.55     3135.78     29.93 o
  -5   1   1     1912.55     1877.28     21.15 o
  -4   1   1     4536.85     4494.82     37.21 o
  -3   1   1     4098.36     4280.32     41.29 o
  -2   1   1     6791.18     6813.04     34.65 o
   2   1   1     4686.40     4696.04     22.19 o
   3   1   1     1073.40     1097.65     14.14 o
   4   1   1       14.38       13.58      2.93 o
   5   1   1     1864.84     1909.46     28.25 o
   6   1   1     1298.54     1239.58     24.99 o
   7   1   1     6849.16     7110.73     68.04 o
   8   1   1      627.89      639.76     21.87 o
   9   1   1     4097.59     4205.38     67.63 o
  10   1   1       12.03       -9.55     11.81 o
  11   1   1      443.02      406.81     62.59 o
  12   1   1        2.41       -1.86     20.25 o
 -12   2   1       10.50       -5.49     28.37 o
 -11   2   1        0.06       40.67     22.15 o
 -10   2   1      211.90      222.43     24.24 o
  -9   2   1      211.96      220.23     14.63 o
  -8   2   1     3358.16     3582.80     51.97 o
  -7   2   1     1249.29     1181.45     25.83 o
  -6   2   1      189.28      199.62     10.38 o
  -5   2   1      357.99      455.95     14.70 o
  -4   2   1     1868.07     1817.65     24.64 o
  -3   2   1        1.40       11.80      4.52 o
  -2   2   1     4670.92     5030.57     30.07 o
   2   2   1     2552.23     2541.11     17.35 o
   3   2   1     1536.20     1779.55     18.40 o
   4   2   1     2390.65     2438.86     25.65 o
   5   2   1     3552.85     3757.17     38.80 o
   6   2   1        5.31        7.02      6.11 o
   7   2   1       14.55       28.34      9.81 o
   8   2   1     1041.31     1117.40     28.59 o
   9   2   1       98.02      103.43     12.22 o
  10   2   1       36.52       17.66     11.75 o
  11   2   1      170.57      140.41     21.19 o
  12   2   1        1.33       28.43     28.09 o
 -12   3   1      139.33      116.43     31.61 o
 -11   3   1      430.69      474.54     34.85 o
 -10   3   1      723.36      761.59     43.97 o
  -9   3   1       41.41       31.32      8.10 o
  -8   3   1     2858.92     2907.17     48.25 o
  -7   3   1       13.97       12.59      7.88 o
  -6   3   1     1192.00     1224.09     26.97 o
  -5   3   1     9672.76     9805.76     75.68 o
  -4   3   1       34.06       39.53      3.87 o
  -3   3   1     7433.56     7485.82     77.64 o
  -2   3   1      508.07      525.50      7.89 o
  -1   3   1     6774.59     6696.61     37.63 o
   0   3   1    12576.13    11339.59     67.37 o
   1   3   1    24247.74    20425.30     80.54 o
   2   3   1      757.65      975.43     14.93 o
   3   3   1     1256.87     1438.90     22.60 o
   4   3   1     1321.62     1395.34     19.77 o
   5   3   1     7148.02     7594.54     55.39 o
   6   3   1      511.16      534.99     17.01 o
   7   3   1       54.44       28.68     10.60 o
   8   3   1      295.13      271.38     13.62 o
   9   3   1      193.48      199.93     14.58 o
  10   3   1        0.72      -17.94     12.99 o
  11   3   1       48.77       58.77     15.64 o
  12   3   1       19.76       20.52     36.16 o
 -12   4   1        3.30        8.28     40.34 o
 -11   4   1       12.73       13.15     19.45 o
 -10   4   1        0.40       18.69     13.52 o
  -9   4   1      562.90      553.66     26.20 o
  -8   4   1      502.44      538.32     20.83 o
  -7   4   1     4767.56     4938.39     59.57 o
  -6   4   1        0.32        4.75      6.39 o
  -5   4   1     2111.45     2086.57     31.90 o
  -4   4   1     4024.80     4145.39     35.65 o
  -3   4   1    14117.34    13464.30    101.28 o
  -2   4   1     2903.56     2995.54     23.19 o
  -1   4   1     1965.51     1904.46     16.97 o
   0   4   1    10128.34    10165.12     46.39 o
   1   4   1     1483.30     1462.75     17.39 o
   2   4   1    27569.86    24093.77    172.55 o
   3   4   1     9223.87     9337.75     60.89 o
   4   4   1     5429.49     5684.49     42.31 o
   5   4   1      905.08      927.86     19.75 o
   6   4   1       31.53       50.72      8.10 o
   7   4   1      132.98      136.06      9.66 o
   8   4   1       54.18       41.58      9.22 o
   9   4   1       68.76       63.10     12.18 o
  10   4   1       32.21       -1.31     14.17 o
  11   4   1       81.28      100.23     24.77 o
  12   4   1       24.66        0.69     20.46 o
 -12   5   1        7.08      -33.20     66.02 o
 -11   5   1      186.78      156.31     26.62 o
 -10   5   1       73.62       75.36     16.01 o
  -9   5   1       84.64      100.43     14.21 o
  -8   5   1        3.77       14.54      8.59 o
  -7   5   1     1210.81     1197.03     31.42 o
  -6   5   1      950.71      974.50     24.43 o
  -5   5   1     2099.55     2118.11     33.62 o
  -4   5   1     5518.26     5243.63     41.17 o
  -3   5   1    12562.70    12617.02     70.16 o
  -2   5   1     3349.98     3602.15     32.56 o
  -1   5   1      223.97      277.94      7.89 o
   0   5   1    25657.77    22995.23    158.31 o
   1   5   1     5748.09     5802.03     60.63 o
   2   5   1      129.87      156.78      5.99 o
   3   5   1      547.91      540.70     11.66 o
   4   5   1       71.58       48.85      5.08 o
   5   5   1      921.32     1083.88     20.63 o
   6   5   1     2445.37     2455.04     37.47 o
   7   5   1       42.94       31.16      9.21 o
   8   5   1      195.64      152.00     12.55 o
   9   5   1       30.96       16.48      8.68 o
  10   5   1       57.22       59.80     11.31 o
  11   5   1      280.93      314.22     38.42 o
 -11   6   1        3.27      -23.87     23.48 o
 -10   6   1       73.93       24.83     14.58 o
  -9   6   1       58.18       55.94     11.89 o
  -8   6   1     1293.25     1328.28     41.81 o
  -7   6   1       27.43       21.81      7.69 o
  -6   6   1     2760.91     2696.40     42.36 o
  -5   6   1     3483.52     3575.98     36.07 o
  -4   6   1      153.81      182.77      8.50 o
  -3   6   1     3547.03     3684.94     36.79 o
  -2   6   1    22562.07    20668.58    209.79 o
  -1   6   1      195.10      216.56      7.45 o
   0   6   1      398.59      393.15     10.39 o
   1   6   1     1120.92     1164.52     15.27 o
   2   6   1     8434.06     8701.96    109.19 o
   3   6   1      737.02      895.03     17.18 o
   4   6   1    13595.77    13290.00     88.16 o
   5   6   1      746.38      754.01     18.83 o
   6   6   1        0.48        0.48      9.36 o
   7   6   1       40.58       18.04      8.12 o
   8   6   1     1061.86     1092.95     40.50 o
   9   6   1      183.99      150.74     13.30 o
  10   6   1      104.74       67.62     15.10 o
  11   6   1      183.28      172.66     29.61 o
 -11   7   1        3.15      -33.21     28.61 o
 -10   7   1       66.66       42.44     24.93 o
  -9   7   1       82.17       56.76     18.10 o
  -8   7   1        4.97        8.00     10.45 o
  -7   7   1      563.00      571.17     20.42 o
  -6   7   1     1099.09     1062.32     18.90 o
  -5   7   1       85.56       92.09      7.63 o
  -4   7   1     2032.06     2044.28     32.05 o
  -3   7   1       11.97        1.96      4.30 o
  -2   7   1     1774.49     2020.22     26.31 o
  -1   7   1     5308.42     5620.96     50.70 o
   0   7   1     3071.77     3078.96     34.81 o
   1   7   1     4549.59     4406.50     41.73 o
   2   7   1     2790.75     2836.52     45.83 o
   3   7   1     1138.61     1163.97     25.57 o
   4   7   1      257.11      181.38      6.97 o
   5   7   1     5480.03     5380.65     54.62 o
   6   7   1     1406.99     1423.06     37.98 o
   7   7   1     1659.65     1703.10     37.89 o
   8   7   1       66.43       45.58     13.31 o
   9   7   1      255.95      210.92     21.71 o
  10   7   1       29.92       46.79     14.16 o
  11   7   1       24.41       47.18     24.78 o
 -11   8   1       25.57      -41.51     27.67 o
 -10   8   1       47.69       39.85     22.15 o
  -9   8   1       38.47       25.53     14.62 o
  -8   8   1       31.72       11.55     12.46 o
  -7   8   1       21.53      -11.75     17.60 o
  -6   8   1       16.91       11.53      5.69 o
  -5   8   1      813.06      816.09     23.15 o
  -4   8   1       82.37       94.30      9.85 o
  -3   8   1     6836.34     6934.74     60.61 o
  -2   8   1      192.93      173.81      8.29 o
  -1   8   1     4457.31     4937.97     48.63 o
   0   8   1      776.13      886.60     20.41 o
   1   8   1     1368.70     1257.90     22.86 o
   2   8   1     2900.05     2937.74     76.26 o
   3   8   1     6501.78     6380.71     73.99 o
   4   8   1      519.84      619.35     22.34 o
   5   8   1      725.74      743.15     19.69 o
   6   8   1      901.60      911.52     30.39 o
   7   8   1      156.28      179.55     14.54 o
   8   8   1       50.72       27.83     17.65 o
   9   8   1      380.04      396.91     27.61 o
  10   8   1        0.22        8.95     14.67 o
  11   8   1      221.62      233.93     32.77 o
 -11   9   1      257.90      309.11     35.72 o
 -10   9   1       75.32       92.16     16.10 o
  -9   9   1        4.96        6.07     13.92 o
  -8   9   1      128.35       95.61     23.41 o
  -7   9   1      137.98      124.46     15.94 o
  -6   9   1      889.07      856.09     37.60 o
  -5   9   1     2214.90     2264.90     37.32 o
  -4   9   1       17.08        5.20      7.91 o
  -3   9   1        8.63        5.93      4.88 o
  -2   9   1      114.53       77.49      6.05 o
  -1   9   1     1204.53     1196.13     26.68 o
   0   9   1     3050.84     3048.35     42.21 o
   1   9   1      583.46      525.71     16.04 o
   2   9   1      387.69      370.09     12.58 o
   3   9   1      343.47      339.17     15.14 o
   4   9   1       14.82        7.16      8.32 o
   5   9   1     1638.41     1412.50     61.00 o
   6   9   1      381.06      362.61     16.44 o
   7   9   1     1690.40     1594.56     54.68 o
   8   9   1      136.16      117.74     22.11 o
   9   9   1       32.13       29.47     13.87 o
  10   9   1       16.59       39.23     19.30 o
  11   9   1        2.01       12.89     27.22 o
 -10  10   1      121.21      118.13     24.51 o
  -9  10   1      224.03      210.87     23.88 o
  -8  10   1      474.97      420.62     38.51 o
  -7  10   1      163.71      126.94     17.00 o
  -6  10   1      601.09      552.44     31.83 o
  -5  10   1       26.54       32.28      9.11 o
  -4  10   1      510.07      509.82     21.18 o
  -3  10   1      823.92      788.50     25.48 o
  -2  10   1     1307.61     1256.31     25.81 o
  -1  10   1      579.22      625.17     20.77 o
   0  10   1     1025.26      890.99     26.59 o
   1  10   1       97.73       82.27      7.57 o
   2  10   1     4342.43     4177.03     50.22 o
   3  10   1     2171.06     2186.08     39.55 o
   4  10   1      265.27      255.24     18.56 o
   5  10   1      663.00      659.78     30.43 o
   6  10   1       61.35       29.28     15.49 o
   7  10   1       72.30       58.13     13.58 o
   8  10   1      189.51      191.30     23.54 o
   9  10   1       52.86       36.57     17.03 o
  10  10   1      110.22      126.21     18.79 o
 -10  11   1        6.69       18.47     16.66 o
  -9  11   1      192.44      228.85     24.75 o
  -8  11   1        0.46      -13.41     13.47 o
  -7  11   1      603.81      598.41     36.43 o
  -6  11   1       69.21       23.81     14.19 o
  -5  11   1     2912.56     2816.22     71.78 o
  -4  11   1      192.83      153.75     12.07 o
  -3  11   1       84.52       70.83      8.95 o
  -2  11   1        4.73        1.02      6.21 o
  -1  11   1      129.71      136.48     10.68 o
   0  11   1       39.28       52.99      8.47 o
   1  11   1      966.42     1005.08     25.84 o
   2  11   1      568.76      539.52     17.55 o
   3  11   1      178.12      165.87     10.13 o
   4  11   1        5.00      -15.02     12.02 o
   5  11   1       51.94       38.71     12.98 o
   6  11   1      464.44      457.80     26.12 o
   7  11   1      228.14      212.89     22.44 o
   8  11   1      110.22      120.44     17.75 o
   9  11   1        1.03      -15.90     15.99 o
  10  11   1        7.52      -16.08     17.71 o
 -10  12   1       32.11       60.90     19.39 o
  -9  12   1      543.87      632.24     66.68 o
  -8  12   1       38.40       36.60     16.14 o
  -7  12   1      351.33      364.93     34.47 o
  -6  12   1      175.22      150.08     20.15 o
  -5  12   1      615.13      669.01     38.22 o
  -4  12   1      582.44      624.55     28.76 o
  -3  12   1       21.77       20.90      8.49 o
  -2  12   1       11.81        2.12      6.36 o
  -1  12   1     1561.55     1536.93     39.63 o
   0  12   1        0.90        3.68      8.57 o
   1  12   1        1.74      -10.63      7.08 o
   2  12   1       22.29       20.99      9.20 o
   3  12   1      192.52      205.88     16.24 o
   4  12   1      131.62      136.74     14.51 o
   5  12   1        4.31       -6.18     13.44 o
   6  12   1      132.91      120.09     20.00 o
   7  12   1        6.02       -3.33     15.61 o
   8  12   1        6.48       12.66     15.90 o
   9  12   1        7.31       18.06     18.84 o
  10  12   1       26.95       20.12     22.95 o
  -9  13   1       21.13       44.30     18.50 o
  -8  13   1        8.85        9.87     16.23 o
  -7  13   1      212.79      177.26     26.59 o
  -6  13   1     1318.54     1278.77     54.85 o
  -5  13   1      601.67      562.92     35.67 o
  -4  13   1       12.96       14.16     10.02 o
  -3  13   1     1005.24      848.66     42.35 o
  -2  13   1      348.27      358.82     16.54 o
  -1  13   1        0.89        3.07     11.49 o
   0  13   1      516.31      580.29     27.50 o
   1  13   1        3.88       -2.16      7.48 o
   2  13   1     1879.70     1979.68     43.59 o
   3  13   1      274.12      280.07     20.59 o
   4  13   1      115.30       92.23     13.82 o
   5  13   1       55.13       59.41     13.54 o
   6  13   1      287.60      283.35     21.92 o
   7  13   1        5.59        8.69     21.59 o
   8  13   1      484.43      419.02     38.66 o
   9  13   1       31.18       21.04     22.91 o
  -9  14   1        2.99       20.02     20.03 o
  -8  14   1        3.61        3.96     18.05 o
  -7  14   1      145.82      118.67     21.46 o
  -6  14   1       51.49       54.52     18.00 o
  -5  14   1      379.80      357.49     30.41 o
  -4  14   1     1074.99      944.34     42.48 o
  -3  14   1        5.53       12.60     11.34 o
  -2  14   1      330.85      302.46     15.57 o
  -1  14   1       59.95       80.71     14.27 o
   0  14   1        6.50        7.65     11.62 o
   1  14   1      531.79      554.38     25.74 o
   2  14   1       85.86      100.03     11.30 o
   3  14   1      913.36      900.45     40.78 o
   4  14   1      108.43      106.14     14.59 o
   5  14   1        2.94       -7.68     10.60 o
   6  14   1       57.84       49.23     13.07 o
   7  14   1       33.74        2.17     16.80 o
   8  14   1      123.36      133.75     23.98 o
   9  14   1       86.91       96.14     29.40 o
  -8  15   1      247.03      172.06     29.37 o
  -7  15   1      117.68       95.59     25.20 o
  -6  15   1      199.30      202.50     26.46 o
  -5  15   1       82.33       83.68     18.19 o
  -4  15   1      126.24      121.32     18.44 o
  -3  15   1        0.59        4.60     16.75 o
  -2  15   1      101.05      110.44     13.63 o
  -1  15   1     2271.62     2390.36     59.84 o
   0  15   1      194.90      182.59     16.83 o
   1  15   1      423.77      449.46     25.06 o
   2  15   1        0.93        7.01     14.66 o
   3  15   1        1.09      -17.16     12.68 o
   4  15   1        4.72      -12.34     12.18 o
   5  15   1      463.29      456.46     31.75 o
   6  15   1       23.75       34.37     17.95 o
   7  15   1      386.89      369.22     36.14 o
   8  15   1      159.65      184.07     25.10 o
  -8  16   1       16.76       18.64     22.01 o
  -7  16   1        1.98       -0.32     24.21 o
  -6  16   1        1.55       12.77     16.73 o
  -5  16   1       23.20       29.17     15.73 o
  -4  16   1       45.78       51.21     16.99 o
  -3  16   1      106.76      148.32     31.45 o
  -2  16   1      180.63      228.00     26.52 o
  -1  16   1       27.82       38.69     16.36 o
   0  16   1      549.15      595.21     29.25 o
   1  16   1      880.47      905.27     40.33 o
   2  16   1      314.97      357.56     33.88 o
   3  16   1      123.74      103.92     16.99 o
   4  16   1        1.05      -22.45     16.95 o
   5  16   1      307.64      306.33     30.49 o
   6  16   1       33.12       34.57     20.35 o
   7  16   1       32.32       31.90     24.13 o
   8  16   1       14.33       40.44     21.90 o
  -7  17   1       86.88       54.98     42.58 o
  -6  17   1       24.74       29.05     18.42 o
  -5  17   1        2.48       -2.05     18.36 o
  -4  17   1      257.99      264.74     32.44 o
  -3  17   1        0.16       -5.82     22.67 o
  -2  17   1       48.52       90.14     23.99 o
  -1  17   1       17.73       25.30     18.88 o
   0  17   1      301.64      370.40     27.49 o
   1  17   1      386.67      410.35     39.05 o
   2  17   1      676.24      693.05     47.88 o
   3  17   1       64.61       53.54     17.05 o
   4  17   1       76.80       65.29     15.78 o
   5  17   1      158.51      112.12     18.62 o
   6  17   1       70.26      100.23     22.47 o
   7  17   1       90.89       52.77     36.38 o
  -6  18   1      139.51      141.99     43.70 o
  -5  18   1        0.19        3.03     20.61 o
  -4  18   1        8.94        4.87     18.64 o
  -3  18   1       65.84       56.01     29.96 o
  -2  18   1      593.99      597.49     47.36 o
  -1  18   1      968.70     1213.42     59.21 o
   0  18   1      450.35      456.09     44.12 o
   1  18   1      186.97      237.02     31.93 o
   2  18   1        5.32       34.62     22.59 o
   3  18   1        5.65       18.28     19.96 o
   4  18   1       29.58       15.97     17.60 o
   5  18   1        3.43      -18.91     19.64 o
   6  18   1       70.54       92.58     22.13 o
  -5  19   1       77.20      100.18     25.03 o
  -4  19   1      113.83      112.27     25.31 o
  -3  19   1      149.47      165.90     30.74 o
  -2  19   1       46.78      107.07     43.53 o
  -1  19   1      286.37      343.75     41.36 o
   0  19   1       33.57       42.90     22.02 o
   1  19   1       19.51       34.68     19.94 o
   2  19   1       21.33       10.60     17.87 o
   3  19   1        1.77        0.34     18.51 o
   4  19   1        0.70      -19.90     19.11 o
   5  19   1        0.74        7.98     18.57 o
  -4  20   1      141.02      143.33     29.04 o
  -3  20   1       36.93        4.64     33.32 o
  -2  20   1       10.32       34.64     31.19 o
  -1  20   1       91.50      123.87     30.47 o
   0  20   1      122.85      120.31     34.28 o
   1  20   1       62.50       90.70     29.92 o
   2  20   1       30.84      103.60     31.24 o
   3  20   1       24.14       26.81     20.62 o
   4  20   1       48.30       83.26     20.80 o
  -2  21   1       74.96      101.31     36.35 o
  -1  21   1       41.02       54.36     25.90 o
   0  21   1        8.38       13.81     29.48 o
   1  21   1       53.78       48.71     31.51 o
   2  21   1       65.19       86.11     64.90 o
 -12   0   2        5.60       59.81     38.28 o
 -10   0   2      160.48      150.14     33.32 o
  -8   0   2      234.54      229.74     17.29 o
  -6   0   2     1976.05     2060.53     39.03 o
  -4   0   2     3962.48     3833.66     48.40 o
  -2   0   2     4465.66     4080.24     35.56 o
   2   0   2    12030.68    11326.16     70.19 o
   4   0   2     1872.62     1834.80     27.62 o
   6   0   2    19318.68    18847.28    156.26 o
   8   0   2      113.55       83.66     12.16 o
  10   0   2        0.40      -21.07     16.40 o
  12   0   2      366.50      417.90     62.60 o
 -12   1   2       96.57      193.03     35.02 o
 -11   1   2       14.96       21.84     18.91 o
 -10   1   2       45.20       60.11     15.94 o
  -9   1   2       85.06       59.45      9.90 o
  -8   1   2      932.90      893.60     23.89 o
  -7   1   2      978.04      981.44     24.04 o
  -6   1   2      129.93       99.43      6.47 o
  -5   1   2       14.04        4.75      4.61 o
  -4   1   2       39.04       48.62      3.43 o
  -3   1   2    10206.41    10430.76    117.94 o
  -2   1   2    11925.65    11645.09     63.38 o
  -1   1   2     5293.83     4987.15     29.09 o
   1   1   2     2128.92     2242.15     16.68 o
   2   1   2     9848.93     9367.81     66.77 o
   3   1   2     2592.92     2511.42     33.30 o
   4   1   2     1957.75     1865.90     22.13 o
   5   1   2     1872.24     1825.01     29.41 o
   6   1   2       82.80      154.46     14.21 o
   7   1   2      111.71      104.49      9.44 o
   8   1   2     2093.14     2081.65     41.47 o
   9   1   2     2255.44     2422.47     53.42 o
  10   1   2       90.30       49.19     11.05 o
  11   1   2        6.08        1.36     11.98 o
  12   1   2       10.40        4.04     23.73 o
 -12   2   2       53.07       83.41     28.41 o
 -11   2   2      322.58      372.27     37.91 o
 -10   2   2       53.29       63.38     16.22 o
  -9   2   2      922.73      979.22     35.32 o
  -8   2   2       21.40       26.54      7.40 o
  -7   2   2       20.75        6.59      6.89 o
  -6   2   2      612.32      526.41     16.35 o
  -5   2   2    14961.50    14922.94     82.45 o
  -4   2   2     2183.29     2407.76     29.98 o
  -3   2   2     3713.13     3770.31     33.11 o
  -2   2   2    14138.82    12966.73     90.39 o
  -1   2   2    15217.86    13452.22     67.70 o
   0   2   2     1001.13     1065.66     15.44 o
   1   2   2    78601.44    47837.04    251.26 o
   2   2   2     1106.42     1127.96     11.48 o
   3   2   2       20.06       22.98      2.94 o
   4   2   2     2023.36     2307.17     25.57 o
   5   2   2     3502.81     3527.45     45.58 o
   6   2   2     2932.46     3096.63     44.60 o
   7   2   2      734.39      722.73     23.12 o
   8   2   2       99.57       89.05     14.44 o
   9   2   2      232.49      192.37     16.93 o
  10   2   2      230.51      189.11     18.95 o
  11   2   2       81.33      117.12     19.14 o
  12   2   2       48.19       62.28     31.45 o
 -12   3   2       28.92       82.38     27.47 o
 -11   3   2        1.89       55.14     21.35 o
 -10   3   2      826.01      833.44     55.14 o
  -9   3   2       24.60       28.19     10.07 o
  -8   3   2     2981.24     2989.81     48.95 o
  -7   3   2      881.80      854.63     25.23 o
  -6   3   2      862.64      891.68     23.79 o
  -5   3   2      157.83      175.64      7.56 o
  -4   3   2     2222.35     2224.27     30.72 o
  -3   3   2      837.38      905.61     14.52 o
  -2   3   2    20533.37    18578.44    101.08 o
  -1   3   2    13980.44    12488.06     64.23 o
   0   3   2     3006.57     3302.87     33.78 o
   1   3   2     1449.28     1536.53     16.89 o
   2   3   2     2562.69     2592.45     17.26 o
   3   3   2     8554.31     8079.02     61.75 o
   4   3   2       65.93       57.13      5.06 o
   5   3   2     2909.31     3068.96     40.69 o
   6   3   2     1345.70     1384.92     30.99 o
   7   3   2     1922.61     1932.80     37.57 o
   8   3   2        6.24       -2.64      9.07 o
   9   3   2      858.32      870.73     32.67 o
  10   3   2       80.60       72.63     12.44 o
  11   3   2        7.28       -6.01     13.21 o
  12   3   2        0.32        2.59     21.85 o
 -12   4   2      360.04      287.35     92.59 o
 -11   4   2        8.32       63.37     27.02 o
 -10   4   2      597.33      603.03     59.56 o
  -9   4   2      672.10      630.14     43.83 o
  -8   4   2      357.17      376.00     18.50 o
  -7   4   2      163.63      185.65     11.36 o
  -6   4   2     5961.90     6174.37     52.75 o
  -5   4   2      281.06      327.23     11.19 o
  -4   4   2    11367.15    11438.44    118.68 o
  -3   4   2      386.51      316.38      7.80 o
  -2   4   2      827.45      831.68     11.43 o
  -1   4   2     2279.57     2444.70     23.13 o
   0   4   2    27957.04    24377.80    200.37 o
   1   4   2    15640.43    15086.15     61.05 o
   2   4   2      647.14      676.69     15.86 o
   3   4   2     1094.82     1085.14     15.55 o
   4   4   2     3947.42     4561.29     39.78 o
   5   4   2       26.41       20.83      4.94 o
   6   4   2      391.63      330.76     14.33 o
   7   4   2      106.55       85.72      8.17 o
   8   4   2      830.69      863.36     26.77 o
   9   4   2       56.12       47.57     12.30 o
  10   4   2      133.65       72.82     11.00 o
  11   4   2       56.15       48.76     17.12 o
  12   4   2       25.59       33.58     23.00 o
 -11   5   2        0.86        9.09     19.15 o
 -10   5   2      174.81      116.98     21.54 o
  -9   5   2      209.42      216.52     18.21 o
  -8   5   2     1942.02     2016.98     41.45 o
  -7   5   2     2504.24     2407.72     62.61 o
  -6   5   2      383.81      358.49     14.47 o
  -5   5   2     2578.00     2779.27     37.40 o
  -4   5   2     3121.28     3188.04     34.29 o
  -3   5   2      881.63      821.38     12.77 o
  -2   5   2      964.48     1001.40     13.79 o
  -1   5   2      119.62      109.78      5.36 o
   0   5   2     4186.23     4330.34     58.42 o
   1   5   2    10160.53    10393.79    103.07 o
   2   5   2     2489.39     2662.96     26.73 o
   3   5   2      453.52      423.65     12.09 o
   4   5   2      823.73     1067.00     19.52 o
   5   5   2       15.26        7.66      4.99 o
   6   5   2        7.46        5.51      6.00 o
   7   5   2       45.34       35.57      6.65 o
   8   5   2       92.67       66.08     10.09 o
   9   5   2       92.38       82.60     10.88 o
  10   5   2      125.83       84.67     17.92 o
  11   5   2      394.81      354.27     32.93 o
 -11   6   2      373.98      304.98     40.30 o
 -10   6   2        8.20        6.40     20.77 o
  -9   6   2      197.06      202.95     20.27 o
  -8   6   2       44.20       49.82     17.41 o
  -7   6   2     1849.01     1994.75     41.79 o
  -6   6   2       18.47       13.91      4.64 o
  -5   6   2     3164.65     3169.91     33.29 o
  -4   6   2      569.55      592.57     14.16 o
  -3   6   2      766.42      831.74     15.76 o
  -2   6   2     1405.62     1518.53     21.75 o
  -1   6   2     6065.93     6279.80     55.42 o
   0   6   2      632.03      680.29     14.33 o
   1   6   2     6337.59     6454.08     71.07 o
   2   6   2     1592.11     1743.59     26.38 o
   3   6   2      166.40      225.56      9.44 o
   4   6   2     1122.78     1058.19     21.00 o
   5   6   2      318.85      310.40     12.92 o
   6   6   2      872.71      923.39     22.73 o
   7   6   2     2860.86     2868.76     43.91 o
   8   6   2      178.07      130.19     12.18 o
   9   6   2       36.33       27.28      9.65 o
  10   6   2       68.61       70.02     14.13 o
  11   6   2      111.47      112.36     22.94 o
 -11   7   2       17.93      -18.90     24.39 o
 -10   7   2      168.95      155.67     30.27 o
  -9   7   2       15.85       14.77     12.56 o
  -8   7   2      354.16      376.10     24.60 o
  -7   7   2       99.55      116.40     10.99 o
  -6   7   2      206.28      183.60      8.71 o
  -5   7   2      200.48      164.04      8.11 o
  -4   7   2     1326.61     1413.24     23.17 o
  -3   7   2      930.92     1037.45     20.36 o
  -2   7   2      176.90      212.75      9.08 o
  -1   7   2     3728.57     4206.50     57.74 o
   0   7   2      652.48      698.51     18.88 o
   1   7   2        0.52        2.76      4.69 o
   2   7   2     3326.64     3266.31     49.42 o
   3   7   2      711.93      687.12     18.63 o
   4   7   2     6533.49     6621.67     66.19 o
   5   7   2      378.46      337.60     13.91 o
   6   7   2       68.21       87.59      9.00 o
   7   7   2       52.08       56.14      9.05 o
   8   7   2      521.34      509.10     23.80 o
   9   7   2      262.71      227.52     25.07 o
  10   7   2      391.00      398.19     32.28 o
  11   7   2      108.10      125.24     27.69 o
 -11   8   2        9.03      -25.93     42.53 o
 -10   8   2      179.15      197.24     26.90 o
  -9   8   2      110.31       92.09     13.05 o
  -8   8   2       22.49       17.17     12.94 o
  -7   8   2       85.85       73.95     13.26 o
  -6   8   2       19.56       -3.55     12.15 o
  -5   8   2       14.49       12.14      5.09 o
  -4   8   2       44.86       29.72      4.45 o
  -3   8   2     5956.05     5948.16     63.24 o
  -2   8   2     3482.72     3619.02     55.33 o
  -1   8   2      607.31      596.48     15.56 o
   0   8   2     7366.64     6840.69     68.44 o
   1   8   2     2518.95     2699.70     40.66 o
   2   8   2      679.86      808.52     28.07 o
   3   8   2      303.26      321.53     15.08 o
   4   8   2      287.54      274.32     14.41 o
   5   8   2       25.05        7.35      8.93 o
   6   8   2     3316.60     3262.20     59.65 o
   7   8   2       41.65       41.31     10.62 o
   8   8   2     1056.94     1002.84     44.41 o
   9   8   2       49.22       17.48     15.14 o
  10   8   2       90.48      107.11     20.89 o
  11   8   2       31.25       86.51     34.50 o
 -11   9   2        5.09       -7.25     25.60 o
 -10   9   2       47.17       39.28     17.14 o
  -9   9   2      366.33      269.31     28.52 o
  -8   9   2       20.91       31.14     12.05 o
  -7   9   2      808.83      910.18     41.02 o
  -6   9   2       99.51       90.60     13.24 o
  -5   9   2       48.52       73.52      8.21 o
  -4   9   2     1955.93     1811.41     34.55 o
  -3   9   2     3086.77     3077.49     66.81 o
  -2   9   2      385.69      320.87     11.92 o
  -1   9   2     1484.98     1335.85     30.65 o
   0   9   2      911.46      916.27     26.84 o
   1   9   2      226.08      241.33     13.68 o
   2   9   2      216.49      207.43     15.38 o
   3   9   2     2770.20     2698.03     48.76 o
   4   9   2      161.18      185.30     15.07 o
   5   9   2      255.69      235.24     13.62 o
   6   9   2        1.84       16.81     10.24 o
   7   9   2       15.69       23.01     16.27 o
   8   9   2      138.49      153.42     19.27 o
   9   9   2       66.04       62.43     18.80 o
  10   9   2      463.01      550.06     39.02 o
  11   9   2       22.97       50.51     24.13 o
 -10  10   2       70.68       46.94     21.10 o
  -9  10   2      155.43      135.62     23.16 o
  -8  10   2       91.71       66.11     13.97 o
  -7  10   2      529.96      498.64     32.47 o
  -6  10   2     1111.33     1075.91     44.90 o
  -5  10   2     5448.38     5405.30     80.70 o
  -4  10   2     2531.40     2467.23     47.14 o
  -3  10   2      600.76      495.85     19.77 o
  -2  10   2     3703.41     3774.18     54.52 o
  -1  10   2     2259.08     2467.74     49.31 o
   0  10   2      879.02      990.98     29.23 o
   1  10   2      733.86      734.21     24.42 o
   2  10   2      513.08      484.20     17.42 o
   3  10   2      663.16      665.36     26.07 o
   4  10   2      204.12      177.44     16.40 o
   5  10   2     1188.86     1205.41     40.04 o
   6  10   2        3.21       23.19     12.26 o
   7  10   2       73.27       70.15     13.44 o
   8  10   2        1.44       -4.92     14.57 o
   9  10   2        3.02       11.95     14.56 o
  10  10   2        0.05        2.61     18.99 o
 -10  11   2      162.53      160.11     28.04 o
  -9  11   2      149.64      150.59     28.84 o
  -8  11   2      291.82      328.25     28.31 o
  -7  11   2       75.01       33.12     13.12 o
  -6  11   2     1205.85     1182.97     49.77 o
  -5  11   2      767.24      786.06     38.87 o
  -4  11   2       28.16       38.26     15.47 o
  -3  11   2      121.52       88.17     13.15 o
  -2  11   2     7411.07     7309.66     78.07 o
  -1  11   2     2533.79     2556.42     52.94 o
   0  11   2     1333.73     1378.68     34.90 o
   1  11   2      100.84       78.75      9.93 o
   2  11   2      334.27      378.36     17.30 o
   3  11   2      220.75      228.05     15.72 o
   4  11   2     1157.05     1228.07     40.65 o
   5  11   2      604.50      659.20     31.87 o
   6  11   2      232.84      219.86     19.26 o
   7  11   2      131.33      119.76     16.03 o
   8  11   2        7.41        1.95     16.52 o
   9  11   2      104.18      103.47     20.02 o
  10  11   2        3.40       -3.89     21.12 o
 -10  12   2       74.76       92.31     25.70 o
  -9  12   2        5.69       24.54     17.28 o
  -8  12   2      200.32      180.59     26.12 o
  -7  12   2       39.62       42.93     17.48 o
  -6  12   2      520.56      523.77     35.97 o
  -5  12   2      655.66      641.55     36.29 o
  -4  12   2     2202.44     2230.71     64.76 o
  -3  12   2      199.30      205.36     20.11 o
  -2  12   2       33.84       18.77     16.38 o
  -1  12   2        5.38       13.44     10.01 o
   0  12   2      462.20      487.06     22.36 o
   1  12   2      146.36      172.90     14.16 o
   2  12   2     8410.45     8162.56    100.33 o
   3  12   2     1242.70     1389.51     43.27 o
   4  12   2       61.09       37.21     10.62 o
   5  12   2      316.20      288.02     21.69 o
   6  12   2      130.86      153.91     16.04 o
   7  12   2       44.20       56.61     16.79 o
   8  12   2       51.83       67.89     20.43 o
   9  12   2       21.65        2.46     33.83 o
  10  12   2        5.48       -9.54     22.15 o
  -9  13   2      113.81       95.80     22.49 o
  -8  13   2       49.61       38.29     19.36 o
  -7  13   2      165.84      126.20     27.72 o
  -6  13   2      275.84      245.43     24.39 o
  -5  13   2      506.05      480.56     33.63 o
  -4  13   2        0.16      -15.80     17.35 o
  -3  13   2      963.40      951.12     47.56 o
  -2  13   2     1217.36     1011.94     53.01 o
  -1  13   2      654.34      759.06     32.57 o
   0  13   2     1142.87     1146.56     34.69 o
   1  13   2      794.61      837.84     31.15 o
   2  13   2      187.88      199.42     15.39 o
   3  13   2      555.39      569.59     30.48 o
   4  13   2       14.65        0.60     12.41 o
   5  13   2      346.21      360.70     24.70 o
   6  13   2       28.89       20.91     18.17 o
   7  13   2       59.91       40.35     17.26 o
   8  13   2        0.42       -8.11     17.89 o
   9  13   2      244.97      211.18     45.56 o
  -9  14   2      175.91      204.38     32.99 o
  -8  14   2        0.90       14.10     23.21 o
  -7  14   2       11.24      -27.84     34.26 o
  -6  14   2      180.82      168.07     27.43 o
  -5  14   2      211.48      157.19     24.43 o
  -4  14   2       22.50       -2.22     18.79 o
  -3  14   2        2.95       -0.05     14.96 o
  -2  14   2      154.34      153.48     11.69 o
  -1  14   2      260.34      274.37     22.02 o
   0  14   2      128.36      126.05     14.02 o
   1  14   2     1612.86     1694.87     45.72 o
   2  14   2        7.51       11.44     10.70 o
   3  14   2      618.75      619.76     40.87 o
   4  14   2      457.86      441.98     27.59 o
   5  14   2      790.98      769.30     36.96 o
   6  14   2       83.39       78.34     14.56 o
   7  14   2      111.82      146.74     19.42 o
   8  14   2        9.42       19.17     29.49 o
   9  14   2       12.94      -13.44     28.78 o
  -8  15   2       62.49       81.84     24.31 o
  -7  15   2       27.65       -4.89     23.06 o
  -6  15   2        3.33        7.93     18.74 o
  -5  15   2       86.34       33.69     17.69 o
  -4  15   2      228.22      233.56     28.17 o
  -3  15   2      353.34      374.45     33.57 o
  -2  15   2       53.48       60.58     14.09 o
  -1  15   2       41.35       40.27     11.07 o
   0  15   2      113.32      103.67     13.57 o
   1  15   2        0.05        2.79     12.16 o
   2  15   2      741.67      771.20     38.20 o
   3  15   2      243.72      192.40     24.22 o
   4  15   2      490.82      445.36     28.55 o
   5  15   2       53.91       64.66     15.10 o
   6  15   2       46.03       32.71     16.32 o
   7  15   2      195.67      189.51     27.48 o
   8  15   2      121.74      188.05     29.25 o
  -8  16   2       96.75       91.78     40.36 o
  -7  16   2        7.54       64.18     28.53 o
  -6  16   2      148.86      146.49     26.76 o
  -5  16   2      129.88      190.98     27.84 o
  -4  16   2      224.29      209.38     29.43 o
  -3  16   2      315.56      311.70     33.81 o
  -2  16   2       46.00       38.36     14.89 o
  -1  16   2       51.17       69.27     13.29 o
   0  16   2      737.89      781.66     32.75 o
   1  16   2      201.25      151.57     22.80 o
   2  16   2      326.00      324.42     31.95 o
   3  16   2      129.06      143.06     19.44 o
   4  16   2      360.13      323.43     25.40 o
   5  16   2       77.70       57.91     15.47 o
   6  16   2      249.20      241.25     28.11 o
   7  16   2        0.21       25.50     21.53 o
   8  16   2      253.85      299.65     37.29 o
  -7  17   2       20.28       -9.71     23.17 o
  -6  17   2        0.68       30.90     23.46 o
  -5  17   2       15.63       26.80     23.62 o
  -4  17   2        0.20        9.46     20.27 o
  -3  17   2      138.76      177.92     33.21 o
  -2  17   2       21.06        4.32     23.17 o
  -1  17   2      105.88      131.98     16.87 o
   0  17   2        1.26       36.38     16.15 o
   1  17   2      125.14       84.01     20.83 o
   2  17   2       28.55       14.70     18.02 o
   3  17   2        2.41       -5.50     15.95 o
   4  17   2        2.29      -16.09     15.46 o
   5  17   2       84.54       89.22     19.82 o
   6  17   2      183.97      252.92     36.20 o
   7  17   2       12.04       39.14     23.43 o
  -6  18   2       85.42      132.62     26.96 o
  -5  18   2       86.22       83.00     20.13 o
  -4  18   2       13.55       38.56     21.32 o
  -3  18   2       55.19       65.31     22.48 o
  -2  18   2        2.86        6.90     14.96 o
  -1  18   2      409.66      441.88     33.75 o
   0  18   2       90.50      107.65     26.31 o
   1  18   2       42.69       33.00     18.57 o
   2  18   2        7.79       18.82     16.65 o
   3  18   2       98.75      116.37     24.05 o
   4  18   2       21.33       13.28     15.74 o
   5  18   2       47.70       81.99     24.75 o
   6  18   2       64.45       87.82     35.30 o
  -5  19   2        0.40       21.60     24.45 o
  -4  19   2      150.21      222.02     33.62 o
  -3  19   2       16.59       14.44     41.21 o
  -2  19   2        2.32       15.26     29.93 o
  -1  19   2       70.43       91.37     28.32 o
   0  19   2      168.24      219.78     33.77 o
   1  19   2       12.66        9.06     20.49 o
   2  19   2       21.52       25.50     20.15 o
   3  19   2       21.44       30.50     20.51 o
   4  19   2       53.02       51.52     18.69 o
   5  19   2        5.01       24.63     22.92 o
  -4  20   2       99.14       74.17     29.27 o
  -3  20   2        0.09       54.03     28.41 o
  -2  20   2        0.86       21.03     20.80 o
  -1  20   2        8.73       -6.80     35.35 o
   0  20   2       12.44       46.14     31.33 o
   1  20   2        4.00       10.51     22.90 o
   2  20   2       22.72       27.33     27.42 o
   3  20   2        0.28       28.58     19.51 o
   4  20   2       30.81       42.13     25.34 o
  -1  21   2       25.80       12.13     27.30 o
   0  21   2       55.30       32.64     25.41 o
   1  21   2       11.94       38.38     26.65 o
 -11   0   3      673.44      822.64     79.83 o
  -9   0   3      298.50      299.10     28.42 o
  -7   0   3     4243.94     4451.52     68.27 o
  -5   0   3       71.73       46.94      6.24 o
  -3   0   3     3602.12     4011.43     39.27 o
  -1   0   3     7947.97     7494.85     42.36 o
   1   0   3     6559.69     6631.96     52.17 o
   3   0   3       77.63      119.76      8.25 o
   5   0   3      193.05      168.90     14.00 o
   7   0   3      269.27      254.18     21.75 o
   9   0   3      312.98      373.71     28.34 o
  11   0   3       86.13      108.37     27.43 o
 -12   1   3       36.90      100.71     29.86 o
 -11   1   3       70.82       82.61     25.05 o
 -10   1   3      960.46      961.24     55.68 o
  -9   1   3     1219.75     1173.51     51.64 o
  -8   1   3      415.04      378.32     16.32 o
  -7   1   3        6.64        3.20      5.08 o
  -6   1   3      403.25      359.06     14.69 o
  -5   1   3      480.53      526.05     16.17 o
  -4   1   3     1713.51     1788.87     23.18 o
  -3   1   3     1369.49     1584.58     19.29 o
  -2   1   3     6969.79     6611.99     42.20 o
  -1   1   3     4073.87     3695.65     20.57 o
   0   1   3    17585.78    15927.43     83.34 o
   1   1   3     6372.81     6353.29     57.21 o
   2   1   3     3213.41     3396.59     26.31 o
   3   1   3      161.18      151.89      5.49 o
   4   1   3       70.34       80.48      6.34 o
   5   1   3       20.08       17.58      6.05 o
   6   1   3      260.26      247.32     13.27 o
   7   1   3      451.28      416.11     19.06 o
   8   1   3     1154.58     1157.88     32.75 o
   9   1   3        3.21       -9.01      9.42 o
  10   1   3       45.97       29.25     10.77 o
  11   1   3       19.10       34.11     13.08 o
  12   1   3      222.78      298.25     46.45 o
 -12   2   3      108.64      193.58     40.24 o
 -11   2   3      249.52      223.95     32.26 o
 -10   2   3       66.29       25.69     14.88 o
  -9   2   3       62.71       45.45     12.67 o
  -8   2   3      915.97      933.23     26.76 o
  -7   2   3       88.17       84.39      8.80 o
  -6   2   3     1980.76     1971.75     43.84 o
  -5   2   3        0.25        4.40      3.04 o
  -4   2   3      169.83      128.36      6.49 o
  -3   2   3     1265.70     1166.73     15.74 o
  -2   2   3    22392.21    20370.65    130.79 o
  -1   2   3     4940.31     4592.75     28.49 o
   0   2   3     5818.05     5756.16     31.45 o
   1   2   3    26301.34    23181.35     99.98 o
   2   2   3     1844.51     1931.84     20.81 o
   3   2   3     3324.90     3211.35     34.32 o
   4   2   3    10569.28    10722.99     81.44 o
   5   2   3     7496.08     7687.96     95.09 o
   6   2   3      215.51      223.65     13.78 o
   7   2   3      144.25      174.24     12.77 o
   8   2   3        7.90       -9.85      9.62 o
   9   2   3      384.00      405.88     22.94 o
  10   2   3      167.37      162.66     19.19 o
  11   2   3       20.01        6.56     13.82 o
  12   2   3       48.64       55.87     23.97 o
 -12   3   3       57.35       94.43     39.67 o
 -11   3   3      200.65      208.74     43.51 o
 -10   3   3      234.68      210.12     23.68 o
  -9   3   3       51.23       39.22     19.84 o
  -8   3   3      842.47      885.03     28.64 o
  -7   3   3     1734.60     1581.99     38.12 o
  -6   3   3     2162.21     2140.98     42.37 o
  -5   3   3     1759.86     1513.67     32.75 o
  -4   3   3     6718.49     6668.52     62.88 o
  -3   3   3     4282.95     4025.45     44.29 o
  -2   3   3     1622.22     1711.51     19.93 o
  -1   3   3    10607.96    10804.75     77.31 o
   0   3   3    10570.28    10377.64     73.49 o
   1   3   3    74461.41    53794.21    336.98 o
   2   3   3    15832.44    15174.01     91.59 o
   3   3   3     3638.66     3946.76     30.48 o
   4   3   3     4063.34     4522.61     55.03 o
   5   3   3      487.76      629.57     17.20 o
   6   3   3      901.01      909.17     25.59 o
   7   3   3     2703.08     2688.61     49.00 o
   8   3   3      428.68      489.43     21.37 o
   9   3   3      441.07      422.78     24.87 o
  10   3   3      129.66      102.51     17.93 o
  11   3   3      146.86      127.93     19.36 o
 -12   4   3        0.19       35.34     37.24 o
 -11   4   3       45.06       52.16     25.35 o
 -10   4   3      253.42      204.54     23.94 o
  -9   4   3     1625.81     1334.84    109.61 o
  -8   4   3      340.44      291.25     24.14 o
  -7   4   3     2697.76     2686.28     77.81 o
  -6   4   3      268.00      321.20     17.13 o
  -5   4   3      102.59      117.77     11.31 o
  -4   4   3     1239.34     1528.11     31.21 o
  -3   4   3     6478.84     6582.12     43.71 o
  -2   4   3     4015.11     4364.82     39.59 o
  -1   4   3    22942.01    20374.72     82.61 o
   0   4   3     1018.02      923.23     16.45 o
   1   4   3       20.55       14.02      4.07 o
   2   4   3     5811.85     6001.49     34.39 o
   3   4   3    17919.01    16769.51    131.37 o
   4   4   3     3699.72     3746.75     41.33 o
   5   4   3     4391.90     4257.51     47.70 o
   6   4   3        0.78       10.56      7.50 o
   7   4   3      281.67      245.05     16.30 o
   8   4   3      308.24      302.13     17.47 o
   9   4   3      370.30      378.42     23.25 o
  10   4   3      236.68      234.09     20.66 o
  11   4   3        2.57        4.59     18.66 o
 -11   5   3       62.65      -10.94     25.64 o
 -10   5   3       56.95       47.09     23.69 o
  -9   5   3      119.21       94.45     26.71 o
  -8   5   3       53.12       35.99      8.28 o
  -7   5   3      859.52      795.22     29.47 o
  -6   5   3       80.53       69.31      7.88 o
  -5   5   3     7624.50     7347.63     89.82 o
  -4   5   3     2642.66     2708.54     49.48 o
  -3   5   3       16.19       18.55      3.08 o
  -2   5   3     2451.55     2348.35     30.83 o
  -1   5   3     2344.40     2625.28     31.67 o
   0   5   3     6779.15     6814.72     72.86 o
   1   5   3     4094.76     4083.56     43.63 o
   2   5   3     8586.65     8428.49     52.82 o
   3   5   3    20780.63    20210.67    164.38 o
   4   5   3      812.28      896.01     18.40 o
   5   5   3      458.50      435.06     14.44 o
   6   5   3     3263.32     3336.12     48.99 o
   7   5   3     1011.90     1076.80     31.55 o
   8   5   3      193.16      170.56     14.45 o
   9   5   3      284.49      254.83     18.09 o
  10   5   3       10.26       16.24     12.77 o
  11   5   3      136.78      124.06     29.30 o
 -11   6   3       24.91       48.38     23.66 o
 -10   6   3       47.17       48.16     25.70 o
  -9   6   3       54.05       68.35     19.96 o
  -8   6   3      112.97      100.77     12.63 o
  -7   6   3       55.10       55.35      9.67 o
  -6   6   3      384.87      369.06     14.99 o
  -5   6   3      620.17      650.81     19.14 o
  -4   6   3      606.59      651.49     14.32 o
  -3   6   3     2408.57     2512.29     29.64 o
  -2   6   3     7024.22     6917.26     52.20 o
  -1   6   3     2543.88     2720.00     58.18 o
   0   6   3     5799.23     5858.01     84.76 o
   1   6   3      414.53      451.05     14.80 o
   2   6   3     1841.70     1807.21     25.33 o
   3   6   3        6.45       -0.25      4.51 o
   4   6   3     2244.26     2213.24     30.15 o
   5   6   3      333.97      316.79     12.93 o
   6   6   3      563.14      544.70     20.32 o
   7   6   3      218.58      212.76     13.78 o
   8   6   3      136.84      158.73     14.56 o
   9   6   3       27.08       15.69     11.98 o
  10   6   3      185.90      208.37     22.07 o
  11   6   3      131.42      124.15     33.61 o
 -11   7   3       69.16      101.66     41.15 o
 -10   7   3        9.35       36.82     19.96 o
  -9   7   3      187.76      213.15     26.35 o
  -8   7   3       93.70      125.54     17.83 o
  -7   7   3     1537.41     1552.27     39.33 o
  -6   7   3      405.85      386.41     15.92 o
  -5   7   3     2178.91     2072.34     71.94 o
  -4   7   3     3511.20     3713.00     35.81 o
  -3   7   3        9.56       12.99      4.19 o
  -2   7   3     1643.18     1540.63     25.42 o
  -1   7   3      482.30      484.20     14.69 o
   0   7   3     1455.36     1505.08     33.21 o
   1   7   3     4029.10     4107.75     41.83 o
   2   7   3     4435.65     4309.96     44.27 o
   3   7   3     1335.62     1282.68     28.12 o
   4   7   3      535.18      526.56     20.00 o
   5   7   3       97.35       72.16      7.14 o
   6   7   3     2325.33     2463.65     38.60 o
   7   7   3      392.13      417.86     17.40 o
   8   7   3      122.67       97.32     12.88 o
   9   7   3      201.35      180.07     20.16 o
  10   7   3       40.80       38.20     17.22 o
  11   7   3      359.88      450.57     51.57 o
 -11   8   3      170.52      244.84     44.93 o
 -10   8   3      100.28      113.98     30.25 o
  -9   8   3       28.02       63.95     18.79 o
  -8   8   3       99.71      128.02     18.85 o
  -7   8   3     3695.17     3730.45     82.45 o
  -6   8   3       78.52       81.84     16.46 o
  -5   8   3     4116.46     3886.65     58.66 o
  -4   8   3      766.62      797.54     18.78 o
  -3   8   3     1279.60     1358.62     23.47 o
  -2   8   3     2331.01     2475.08     38.40 o
  -1   8   3     1251.28     1044.65     28.62 o
   0   8   3      191.25      269.14     14.55 o
   1   8   3      559.00      620.68     17.31 o
   2   8   3     1370.22     1479.95     35.38 o
   3   8   3     3600.02     3613.17     49.06 o
   4   8   3      195.06      216.83     13.26 o
   5   8   3      233.61      233.89     14.72 o
   6   8   3      837.38      810.23     26.03 o
   7   8   3      530.51      473.45     27.29 o
   8   8   3       66.63       47.93     14.77 o
   9   8   3      600.42      611.60     48.79 o
  10   8   3        1.84       23.07     17.42 o
  11   8   3       29.35       64.68     22.93 o
 -11   9   3       82.75       17.21     27.53 o
 -10   9   3      239.65      288.76     40.82 o
  -9   9   3      192.10      235.95     27.12 o
  -8   9   3       15.38       13.05     15.67 o
  -7   9   3       23.62       37.89     14.76 o
  -6   9   3     2971.42     3232.96     85.48 o
  -5   9   3     1110.20     1158.41     26.71 o
  -4   9   3     2750.50     2772.88     47.28 o
  -3   9   3     5579.59     5439.17     73.28 o
  -2   9   3      220.99      213.06     13.94 o
  -1   9   3      204.27      225.22     13.79 o
   0   9   3      989.33     1080.03     30.01 o
   1   9   3      541.62      650.95     23.72 o
   2   9   3     1664.68     1623.64     43.38 o
   3   9   3      161.68      164.26     13.05 o
   4   9   3      278.16      271.23     13.10 o
   5   9   3      295.01      287.80     16.30 o
   6   9   3      478.57      489.59     27.31 o
   7   9   3      203.66      254.38     22.03 o
   8   9   3      233.92      208.74     22.93 o
   9   9   3       68.92       88.31     23.25 o
  10   9   3       38.83       24.79     21.54 o
 -10  10   3        1.35       -9.49     37.94 o
  -9  10   3      314.86      361.82     32.22 o
  -8  10   3      453.54      514.45     35.05 o
  -7  10   3       45.20       35.05     21.44 o
  -6  10   3      155.19      181.88     22.86 o
  -5  10   3     3388.45     3377.20     88.20 o
  -4  10   3      611.77      619.02     30.24 o
  -3  10   3     2297.13     2272.29     47.38 o
  -2  10   3      572.74      608.79     24.79 o
  -1  10   3     1069.79     1088.12     31.45 o
   0  10   3     3678.92     3894.92     62.76 o
   1  10   3        0.20        4.88      6.16 o
   2  10   3       80.00       98.63     12.02 o
   3  10   3        0.87       -4.69     15.31 o
   4  10   3     1640.17     1643.38     52.57 o
   5  10   3       26.22       31.86     12.74 o
   6  10   3      736.22      781.18     35.01 o
   7  10   3     1241.74     1230.68     44.99 o
   8  10   3       28.95       19.93     14.68 o
   9  10   3        3.24       16.09     15.86 o
  10  10   3       22.41       51.80     19.95 o
 -10  11   3       42.42        4.82     29.11 o
  -9  11   3       10.03        4.51     15.31 o
  -8  11   3        6.10        2.21     14.38 o
  -7  11   3     1202.03     1155.22     86.38 o
  -6  11   3      100.83      146.75     23.94 o
  -5  11   3     1143.96     1225.61     55.34 o
  -4  11   3      920.59      847.79     36.95 o
  -3  11   3       27.84       25.67      8.82 o
  -2  11   3      348.37      386.09     20.39 o
  -1  11   3     1067.93     1020.20     31.59 o
   0  11   3     1316.49     1291.45     39.44 o
   1  11   3     2492.90     2558.47     48.10 o
   2  11   3      635.60      619.50     32.78 o
   3  11   3     1344.65     1355.18     39.43 o
   4  11   3       99.06       99.25     10.90 o
   5  11   3       82.57       93.75     17.88 o
   6  11   3      259.65      207.05     19.05 o
   7  11   3      190.18      204.63     25.64 o
   8  11   3      311.45      293.65     29.87 o
   9  11   3      496.09      504.97     43.35 o
  10  11   3       15.32       27.31     22.32 o
 -10  12   3        2.08       39.34     25.43 o
  -9  12   3      296.75      322.07     32.63 o
  -8  12   3      223.28      189.81     24.65 o
  -7  12   3      832.87      781.72     49.09 o
  -6  12   3       25.44       70.71     21.45 o
  -5  12   3      155.29      161.97     23.48 o
  -4  12   3      143.23      150.84     22.05 o
  -3  12   3     3044.29     3047.16     64.11 o
  -2  12   3      260.62      280.30     17.72 o
  -1  12   3      521.13      502.30     23.68 o
   0  12   3      239.41      253.56     27.21 o
   1  12   3      249.04      249.97     16.78 o
   2  12   3      573.61      508.19     26.14 o
   3  12   3      139.54      127.63     14.83 o
   4  12   3       16.17       13.06      8.66 o
   5  12   3      900.40      965.83     38.80 o
   6  12   3        2.74        7.49     11.94 o
   7  12   3       55.45       75.17     15.47 o
   8  12   3      153.57      123.95     27.40 o
   9  12   3        4.95       -3.62     22.04 o
  -9  13   3        2.39       13.49     18.88 o
  -8  13   3       88.68       83.54     25.54 o
  -7  13   3      437.26      425.55     37.54 o
  -6  13   3      485.73      512.27     40.16 o
  -5  13   3      394.25      346.03     38.30 o
  -4  13   3     1007.59      915.04     50.00 o
  -3  13   3       12.35       -6.67     10.93 o
  -2  13   3       19.41       -6.60     11.74 o
  -1  13   3       57.79       56.61     10.15 o
   0  13   3     2139.08     2105.96     54.73 o
   1  13   3      340.63      299.49     18.46 o
   2  13   3       90.27       90.35     15.25 o
   3  13   3      717.67      682.86     33.58 o
   4  13   3      301.09      343.30     24.41 o
   5  13   3       92.64       93.52     14.83 o
   6  13   3      105.95       83.57     15.53 o
   7  13   3      117.54       87.15     27.33 o
   8  13   3       52.52       32.94     21.32 o
   9  13   3       30.80       -0.34     26.99 o
  -9  14   3       51.83       60.50     29.87 o
  -8  14   3      147.07      161.13     29.99 o
  -7  14   3       31.47      -19.34     35.73 o
  -6  14   3       52.52       35.57     22.34 o
  -5  14   3       38.42       17.15     18.62 o
  -4  14   3      126.54      100.73     21.82 o
  -3  14   3       51.18       39.52     11.63 o
  -2  14   3       88.85       80.72     13.36 o
  -1  14   3       15.32       18.91     10.28 o
   0  14   3       11.47       -3.52     10.99 o
   1  14   3      497.19      443.67     23.74 o
   2  14   3     1024.84      956.82     41.26 o
   3  14   3       13.30       -5.50     18.24 o
   4  14   3       39.63       10.75     13.20 o
   5  14   3       32.72       20.84     13.28 o
   6  14   3        6.07      -10.67     14.96 o
   7  14   3      193.98      217.46     26.07 o
   8  14   3        9.97       -4.88     20.08 o
   9  14   3        1.06      -34.16     28.54 o
  -8  15   3      603.02      642.90     51.06 o
  -7  15   3        3.03       11.11     24.35 o
  -6  15   3      109.31       79.56     22.38 o
  -5  15   3       72.12       52.04     16.11 o
  -4  15   3      267.50      285.06     30.50 o
  -3  15   3      215.29      208.18     21.88 o
  -2  15   3      146.33      143.96     17.62 o
  -1  15   3       89.72       73.29     12.89 o
   0  15   3       56.25       88.41     13.43 o
   1  15   3        8.06        7.66     13.29 o
   2  15   3       93.71       66.43     14.44 o
   3  15   3      277.59      231.37     28.81 o
   4  15   3       16.37       -0.11     13.55 o
   5  15   3      110.88       81.97     14.21 o
   6  15   3       39.52        6.99     21.61 o
   7  15   3      155.47      152.03     23.65 o
   8  15   3        6.74      -27.50     23.65 o
  -7  16   3        2.86       -6.08     22.50 o
  -6  16   3        1.64       -2.10     19.06 o
  -5  16   3      266.19      258.77     31.38 o
  -4  16   3        3.42        0.78     21.35 o
  -3  16   3       30.41       32.02     14.66 o
  -2  16   3       80.85       83.05     15.35 o
  -1  16   3      272.73      264.51     21.54 o
   0  16   3      539.90      624.71     36.84 o
   1  16   3      172.73      111.15     16.29 o
   2  16   3        0.57       -5.92     15.71 o
   3  16   3       85.69       90.35     18.77 o
   4  16   3      393.46      379.90     28.11 o
   5  16   3       20.11        4.47     13.46 o
   6  16   3       15.76       14.87     19.55 o
   7  16   3       41.28       46.30     20.65 o
  -7  17   3       83.59       75.77     25.00 o
  -6  17   3      199.72      213.01     32.35 o
  -5  17   3       46.43       31.44     22.54 o
  -4  17   3      357.96      377.44     39.66 o
  -3  17   3        1.33        7.90     15.92 o
  -2  17   3       74.32       53.63     13.88 o
  -1  17   3      233.74      217.15     23.37 o
   0  17   3       42.62       48.92     15.13 o
   1  17   3       20.92       24.15     22.34 o
   2  17   3      428.49      482.48     40.88 o
   3  17   3       93.13       55.69     19.38 o
   4  17   3       20.49       27.76     16.43 o
   5  17   3        9.65       11.95     18.49 o
   6  17   3      118.47      132.31     30.30 o
   7  17   3        3.88       21.14     21.87 o
  -6  18   3       15.75       48.64     22.90 o
  -5  18   3        0.80       -0.88     21.87 o
  -4  18   3        0.04       18.02     21.45 o
  -3  18   3      321.20      336.38     34.37 o
  -2  18   3        9.10       24.70     17.01 o
  -1  18   3      227.82      248.58     28.94 o
   0  18   3      239.28      319.85     32.86 o
   1  18   3       53.60       53.14     22.16 o
   2  18   3      173.15      184.25     29.61 o
   3  18   3       93.28      135.47     29.23 o
   4  18   3       48.79       38.33     20.13 o
   5  18   3       91.66      159.14     30.92 o
   6  18   3       37.84       35.75     25.99 o
  -5  19   3      133.75      184.44     32.47 o
  -4  19   3       25.52       39.70     21.64 o
  -3  19   3       69.12       93.64     25.10 o
  -2  19   3      142.54      176.11     31.11 o
  -1  19   3       18.80       53.90     24.48 o
   0  19   3       96.00       93.94     23.09 o
   1  19   3      127.90      189.69     33.79 o
   2  19   3      217.23      230.97     34.04 o
   3  19   3      246.31      283.26     36.04 o
   4  19   3        7.43       10.26     19.12 o
   5  19   3       65.77       68.56     25.73 o
  -3  20   3       47.34       39.40     26.07 o
  -2  20   3       25.92       70.73     29.63 o
  -1  20   3      152.28      153.37     33.12 o
   0  20   3      100.93      150.18     35.18 o
   1  20   3      111.06      130.49     34.76 o
   2  20   3       82.13      151.61     38.11 o
   3  20   3       80.31      123.72     42.00 o
   0  21   3       53.32      106.61     32.71 o
 -12   0   4      652.36      751.49     83.65 o
 -10   0   4     1708.26     1868.86    109.01 o
  -8   0   4     2267.60     2340.40     79.57 o
  -6   0   4       58.75       68.74     14.15 o
  -4   0   4    17610.29    18757.35    165.85 o
  -2   0   4      456.44      508.25     13.29 o
   0   0   4       33.60       46.55      5.40 o
   2   0   4     4517.79     4476.92     57.47 o
   4   0   4     2429.28     2634.90     55.87 o
   6   0   4     4235.98     4373.88     81.53 o
   8   0   4     1799.52     1917.16     63.14 o
  10   0   4       20.44       26.57     17.71 o
 -12   1   4      303.40      433.64     55.66 o
 -11   1   4        0.74        2.11     15.70 o
 -10   1   4       42.95       51.07     20.61 o
  -9   1   4      275.70      256.21     21.27 o
  -8   1   4      588.82      607.04     22.28 o
  -7   1   4     1694.46     1710.26     50.56 o
  -6   1   4     1977.63     2056.43     30.06 o
  -5   1   4      297.77      307.45     12.35 o
  -4   1   4      436.04      439.20     14.20 o
  -3   1   4     3867.01     4213.13     39.02 o
  -2   1   4      144.31      132.85      5.34 o
  -1   1   4     4592.91     4890.03     43.62 o
   0   1   4    25473.85    22573.63    153.25 o
   1   1   4        9.32       24.58      5.09 o
   2   1   4      376.30      484.67     11.54 o
   3   1   4     2558.33     2427.73     29.97 o
   4   1   4     4210.57     4315.85     40.70 o
   5   1   4      856.65      789.50     20.75 o
   6   1   4        5.74       18.27      9.92 o
   7   1   4      340.95      321.75     17.93 o
   8   1   4     2643.12     2937.65     54.72 o
   9   1   4      181.64      171.27     15.53 o
  10   1   4      367.84      331.87     25.54 o
  11   1   4       15.50       17.25     12.84 o
 -12   2   4       15.65       28.53     29.10 o
 -11   2   4       74.72       27.54     21.77 o
 -10   2   4      181.70      110.81     17.04 o
  -9   2   4      415.79      430.89     28.08 o
  -8   2   4      881.72      905.62     25.60 o
  -7   2   4       53.17       42.35      6.18 o
  -6   2   4      536.02      539.87     17.04 o
  -5   2   4     6741.52     6573.86    117.06 o
  -4   2   4       19.14        6.03      3.38 o
  -3   2   4     8408.58     8356.71     94.26 o
  -2   2   4       12.66       18.71      2.25 o
  -1   2   4      127.74      147.68      4.66 o
   0   2   4     1055.69     1030.01     13.74 o
   1   2   4    17188.10    16189.66    154.31 o
   2   2   4       14.83       17.42      3.28 o
   3   2   4     5886.02     6211.12     43.41 o
   4   2   4      204.71      180.93      8.48 o
   5   2   4        9.13       23.87      7.68 o
   6   2   4      164.65      177.83     12.21 o
   7   2   4     2942.57     2945.32     50.77 o
   8   2   4       80.39       95.78     13.50 o
   9   2   4        5.50       26.54     11.42 o
  10   2   4      192.73      223.44     23.25 o
  11   2   4       55.69       46.25     16.35 o
 -11   3   4        2.37      -24.04     23.57 o
 -10   3   4      229.23      196.70     21.82 o
  -9   3   4      342.60      300.74     33.07 o
  -8   3   4      137.23      179.79     17.22 o
  -7   3   4      163.59      168.79     16.42 o
  -6   3   4      700.13      689.37     27.01 o
  -5   3   4     1199.84     1228.83     30.00 o
  -4   3   4     2679.15     2826.71     37.44 o
  -3   3   4     1046.64     1084.71     17.25 o
  -2   3   4     4455.26     4571.77     46.21 o
  -1   3   4     4671.75     4845.11     68.29 o
   0   3   4     3206.06     3260.49     32.25 o
   1   3   4      272.17      274.87      7.46 o
   2   3   4     1917.01     1755.99     22.23 o
   3   3   4      958.40      917.22     16.04 o
   4   3   4     4195.32     4213.91     46.26 o
   5   3   4     1658.83     1579.15     27.70 o
   6   3   4     1174.63     1122.91     29.69 o
   7   3   4      214.87      215.84     16.33 o
   8   3   4      195.19      228.29     16.29 o
   9   3   4      253.13      302.17     22.32 o
  10   3   4        3.60       27.00     13.89 o
  11   3   4       41.41       66.75     18.80 o
 -11   4   4       87.59       62.27     23.26 o
 -10   4   4      297.14      290.79     60.87 o
  -9   4   4      537.56      521.04     56.30 o
  -8   4   4      281.23      212.23     18.63 o
  -7   4   4       59.48       57.32     11.10 o
  -6   4   4     1133.23     1175.10     35.96 o
  -5   4   4      475.21      536.30     20.58 o
  -4   4   4     7254.07     7570.79     79.88 o
  -3   4   4      447.80      539.35     13.71 o
  -2   4   4     1768.97     1826.82     19.96 o
  -1   4   4     7665.87     7686.03     67.65 o
   0   4   4     1106.49     1163.49     21.66 o
   1   4   4       27.89       16.65      5.47 o
   2   4   4     6683.79     6842.94     63.69 o
   3   4   4     1032.32     1127.40     17.65 o
   4   4   4      174.43      287.90     11.70 o
   5   4   4       13.54       16.42      5.43 o
   6   4   4      796.80      802.10     25.54 o
   7   4   4       10.63       17.58     18.94 o
   8   4   4     2425.44     2479.06     52.33 o
   9   4   4      174.70      145.96     15.81 o
  10   4   4      848.87      857.96     41.24 o
  11   4   4        1.77       21.10     22.98 o
 -11   5   4       26.29       26.33     22.33 o
 -10   5   4       19.81      -14.82     26.83 o
  -9   5   4      216.99      226.22     33.88 o
  -8   5   4      886.89      791.92     59.54 o
  -7   5   4     2987.78     3099.99     58.54 o
  -6   5   4      964.46      942.01     30.25 o
  -5   5   4      324.31      300.98     18.10 o
  -4   5   4       47.52       45.05      6.40 o
  -3   5   4     1464.90     1404.65     23.04 o
  -2   5   4     7917.07     7985.55     64.84 o
  -1   5   4       45.68       65.42      7.51 o
   0   5   4     8790.11     9303.38     88.63 o
   1   5   4      339.67      391.29     12.02 o
   2   5   4      984.26      973.75     17.23 o
   3   5   4      287.89      294.14      9.37 o
   4   5   4     5470.81     5596.82     43.75 o
   5   5   4     1264.34     1299.79     28.87 o
   6   5   4     1449.15     1448.74     33.96 o
   7   5   4      210.56      196.97     17.28 o
   8   5   4       18.24       16.20      9.96 o
   9   5   4      189.19      199.26     20.44 o
  10   5   4      292.34      325.61     27.69 o
  11   5   4       17.24       33.95     18.20 o
 -11   6   4      355.15      438.17     49.57 o
 -10   6   4      455.10      431.86     65.37 o
  -9   6   4      968.14     1002.11     97.59 o
  -8   6   4      186.47      199.64     17.79 o
  -7   6   4      287.22      319.86     20.31 o
  -6   6   4      127.06      153.26     13.38 o
  -5   6   4     3005.21     2936.28     72.08 o
  -4   6   4      412.23      480.10     14.64 o
  -3   6   4     1839.93     1670.35     22.00 o
  -2   6   4       37.76       35.12      3.79 o
  -1   6   4     2821.88     3093.71     57.66 o
   0   6   4      743.10      864.04     21.57 o
   1   6   4     6870.73     6974.93     61.60 o
   2   6   4      809.61      882.93     15.86 o
   3   6   4      348.72      338.02     10.24 o
   4   6   4       16.67        1.05      5.05 o
   5   6   4       12.67       -4.85     11.29 o
   6   6   4       45.45       39.24     16.88 o
   7   6   4       72.07       80.04      9.82 o
   8   6   4      200.24      178.07     16.13 o
   9   6   4      625.87      562.85     32.81 o
  10   6   4       54.24       84.80     14.38 o
  11   6   4       30.11       49.69     23.78 o
 -11   7   4      251.51      374.61     51.51 o
 -10   7   4        0.33      -18.43     24.46 o
  -9   7   4      227.59      212.70     30.60 o
  -8   7   4      879.71      922.67     42.95 o
  -7   7   4      562.40      597.36     26.03 o
  -6   7   4     3815.03     3955.40     61.16 o
  -5   7   4       27.93       37.87      8.99 o
  -4   7   4      102.71      115.77      6.87 o
  -3   7   4     1901.89     1977.39     25.43 o
  -2   7   4     6141.56     6193.25     93.83 o
  -1   7   4      317.91      436.83     19.78 o
   0   7   4      317.22      358.23     16.49 o
   1   7   4        5.06        4.43      4.73 o
   2   7   4     3228.84     3360.17     49.14 o
   3   7   4      917.05      906.55     21.53 o
   4   7   4      738.03      750.72     25.25 o
   5   7   4       10.56      -11.58      8.94 o
   6   7   4       71.03       80.55     12.13 o
   7   7   4      120.06       95.61     10.08 o
   8   7   4        6.85       -1.25     12.96 o
   9   7   4        6.67      -20.04     16.51 o
  10   7   4        1.72       12.34     18.10 o
  11   7   4       23.99       55.93     28.32 o
 -11   8   4        8.93      111.36     37.17 o
 -10   8   4      969.40     1192.00     77.31 o
  -9   8   4        1.01       20.65     21.94 o
  -8   8   4      404.67      483.06     33.18 o
  -7   8   4        8.91       38.17     14.79 o
  -6   8   4     4494.46     4642.35     63.00 o
  -5   8   4      202.48      213.53     15.95 o
  -4   8   4     5256.05     5085.35     66.13 o
  -3   8   4        1.57        4.76      5.13 o
  -2   8   4      392.44      363.11     16.64 o
  -1   8   4      157.43      159.92     11.26 o
   0   8   4      284.15      311.87     15.85 o
   1   8   4     1238.43     1184.70     24.76 o
   2   8   4      243.17      209.01      7.50 o
   3   8   4     1383.39     1393.78     31.96 o
   4   8   4      147.56      121.81      7.88 o
   5   8   4      665.88      656.62     24.44 o
   6   8   4       24.55        7.67     14.55 o
   7   8   4        4.39        8.64     10.23 o
   8   8   4      180.86      162.49     17.18 o
   9   8   4       93.42       60.96     18.95 o
  10   8   4        0.59       13.22     21.57 o
  11   8   4        9.03       32.27     47.55 o
 -10   9   4      142.83      173.72     33.54 o
  -9   9   4       21.16       35.51     18.74 o
  -8   9   4       18.41       39.60     15.35 o
  -7   9   4      409.82      364.91     28.94 o
  -6   9   4     1360.83     1368.93     50.37 o
  -5   9   4     1331.01     1339.54     32.31 o
  -4   9   4      740.24      685.06     23.20 o
  -3   9   4      972.44      977.20     26.52 o
  -2   9   4       72.56       78.91      7.95 o
  -1   9   4     3625.13     3826.61     64.46 o
   0   9   4     3179.84     3468.34     54.30 o
   1   9   4      343.77      356.48     14.12 o
   2   9   4        3.46        7.40      6.17 o
   3   9   4     1950.16     1878.17     38.54 o
   4   9   4      333.80      318.36     14.97 o
   5   9   4     1459.60     1478.14     35.02 o
   6   9   4       37.85        8.88     12.76 o
   7   9   4       18.54       12.15     10.85 o
   8   9   4        2.31        3.51     14.86 o
   9   9   4       50.26       54.16     20.71 o
  10   9   4        2.65       15.98     19.65 o
 -10  10   4       56.14       78.88     31.66 o
  -9  10   4      148.19      183.93     25.53 o
  -8  10   4      149.69      144.19     20.94 o
  -7  10   4       14.06       21.21     14.72 o
  -6  10   4      576.77      504.36     35.34 o
  -5  10   4      618.17      618.86     38.86 o
  -4  10   4       52.45       64.29     10.32 o
  -3  10   4     1512.98     1539.78     34.76 o
  -2  10   4        6.16        6.72      6.61 o
  -1  10   4      241.05      265.28     15.38 o
   0  10   4      841.05      833.32     30.31 o
   1  10   4     4984.08     4998.93     53.94 o
   2  10   4     1418.83     1449.85     37.28 o
   3  10   4     3653.64     3699.27     63.49 o
   4  10   4       22.60       21.25      6.58 o
   5  10   4       96.45       95.57     11.49 o
   6  10   4      514.97      455.84     26.65 o
   7  10   4     1362.94     1410.86     56.78 o
   8  10   4       62.36       61.00     18.77 o
   9  10   4      147.09      120.23     25.99 o
  10  10   4       47.54       60.56     30.05 o
 -10  11   4       57.20       73.89     28.25 o
  -9  11   4        9.92       42.12     17.35 o
  -8  11   4       83.76      106.56     19.80 o
  -7  11   4       51.77       42.89     16.04 o
  -6  11   4      711.25      658.38     43.39 o
  -5  11   4        3.85       -2.85     14.32 o
  -4  11   4       43.09       56.31     13.74 o
  -3  11   4       99.14       94.10      9.31 o
  -2  11   4     1806.64     1848.21     47.11 o
  -1  11   4      753.79      664.90     28.14 o
   0  11   4     1890.03     1900.36     50.31 o
   1  11   4       67.64       64.72      8.42 o
   2  11   4      334.00      296.46     20.44 o
   3  11   4       10.93        8.45      9.73 o
   4  11   4     2589.94     2637.29     52.92 o
   5  11   4       35.63       17.13     10.63 o
   6  11   4      395.83      360.12     22.88 o
   7  11   4       71.50       62.00     16.86 o
   8  11   4       34.13       28.76     16.51 o
   9  11   4        2.33       -4.57     21.68 o
  10  11   4      108.91      122.53     27.86 o
  -9  12   4       19.73       27.02     26.80 o
  -8  12   4       73.79       76.60     18.34 o
  -7  12   4        7.12       15.61     19.51 o
  -6  12   4     1169.09     1132.63     58.16 o
  -5  12   4      860.72      872.56     48.67 o
  -4  12   4     1590.50     1528.67     55.30 o
  -3  12   4       23.78        6.41      9.76 o
  -2  12   4      200.68      235.51     19.32 o
  -1  12   4      293.79      326.57     20.72 o
   0  12   4      766.92      820.73     30.79 o
   1  12   4       40.79       29.06      7.82 o
   2  12   4     1639.86     1610.27     41.86 o
   3  12   4      227.28      200.39     17.57 o
   4  12   4      401.73      447.04     23.58 o
   5  12   4       19.17        2.18     12.05 o
   6  12   4     1144.19     1066.71     52.40 o
   7  12   4        1.24       17.43     15.73 o
   8  12   4      260.58      314.50     31.89 o
   9  12   4        3.04      -13.91     21.38 o
  -9  13   4       88.57       71.60     19.78 o
  -8  13   4      123.46      110.42     27.84 o
  -7  13   4      332.19      311.46     36.85 o
  -6  13   4       65.41       41.33     16.46 o
  -5  13   4       14.24       24.04     16.66 o
  -4  13   4      103.63       74.94     15.98 o
  -3  13   4       20.34       22.58     10.23 o
  -2  13   4      143.10      112.13     13.48 o
  -1  13   4     1129.02     1105.18     39.00 o
   0  13   4     1737.34     1759.95     46.61 o
   1  13   4      275.22      322.23     21.16 o
   2  13   4       96.70       97.47     13.86 o
   3  13   4      894.38      946.68     37.71 o
   4  13   4     1074.17      999.62     57.97 o
   5  13   4      191.41      155.28     18.32 o
   6  13   4      236.67      252.07     27.14 o
   7  13   4        0.90       -0.74     18.69 o
   8  13   4        0.58      -12.87     15.82 o
   9  13   4       43.58       24.06     26.53 o
  -8  14   4      242.98      220.48     28.35 o
  -7  14   4       45.81       34.03     26.12 o
  -6  14   4        2.75      -20.17     18.09 o
  -5  14   4      174.01      170.24     26.33 o
  -4  14   4        1.53       -7.25     11.05 o
  -3  14   4     1781.55     1727.61     49.70 o
  -2  14   4        8.26        1.13     11.38 o
  -1  14   4      126.29      115.96     14.42 o
   0  14   4       71.88      103.60     15.08 o
   1  14   4       18.32       13.76     15.29 o
   2  14   4       56.09       46.08     14.23 o
   3  14   4     1911.18     1849.71     54.74 o
   4  14   4      231.68      239.37     20.96 o
   5  14   4        1.45        4.74     12.86 o
   6  14   4        4.67       -9.52     16.66 o
   7  14   4      260.54      284.69     27.52 o
   8  14   4       17.04        3.51     17.78 o
  -8  15   4      297.94      401.83     37.31 o
  -7  15   4        3.11      -44.09     29.40 o
  -6  15   4       15.92       -0.77     18.47 o
  -5  15   4      382.06      374.45     36.14 o
  -4  15   4       18.90       11.48     10.23 o
  -3  15   4       13.02       38.30     12.56 o
  -2  15   4      320.47      352.28     27.54 o
  -1  15   4      117.49      126.66     15.29 o
   0  15   4      245.66      336.12     22.94 o
   1  15   4      240.59      219.60     22.87 o
   2  15   4       50.11        7.69     15.42 o
   3  15   4       10.16        3.10     12.68 o
   4  15   4      112.98       77.46     18.85 o
   5  15   4       39.50       26.37     17.07 o
   6  15   4        1.85      -20.28     18.20 o
   7  15   4       14.10       23.65     17.69 o
   8  15   4        4.33       -7.68     18.91 o
  -7  16   4       82.00       82.28     23.54 o
  -6  16   4        5.83      -13.93     22.27 o
  -5  16   4      127.34      102.57     24.25 o
  -4  16   4      183.03      232.64     25.95 o
  -3  16   4        1.16        7.43     11.81 o
  -2  16   4      152.74      156.82     20.09 o
  -1  16   4      410.35      470.00     27.30 o
   0  16   4       12.32       24.89     13.63 o
   1  16   4      227.22      249.95     25.29 o
   2  16   4       31.21       19.73     17.02 o
   3  16   4        2.74        2.37     12.85 o
   4  16   4       19.12       16.88     14.38 o
   5  16   4        6.66      -10.90     19.70 o
   6  16   4        0.66      -27.92     18.61 o
   7  16   4        6.00       18.88     16.98 o
  -6  17   4       94.34       56.84     21.86 o
  -5  17   4       12.11        6.39     17.50 o
  -4  17   4      149.55      194.11     26.17 o
  -3  17   4     1051.16     1058.75     50.83 o
  -2  17   4        0.22        2.12     13.88 o
  -1  17   4      155.09      234.99     24.14 o
   0  17   4       12.96       12.50     15.90 o
   1  17   4       11.09       27.25     16.82 o
   2  17   4       23.97       16.13     23.74 o
   3  17   4      211.96      182.98     25.98 o
   4  17   4       10.04       -4.84     15.38 o
   5  17   4       88.47       85.03     19.90 o
   6  17   4       20.48       -3.93     22.18 o
  -6  18   4       69.55       50.54     22.46 o
  -5  18   4      206.38      203.14     29.14 o
  -4  18   4        4.93       32.99     20.12 o
  -3  18   4      156.18      134.82     23.21 o
  -2  18   4      107.23      158.86     27.80 o
  -1  18   4       27.27        7.69     16.52 o
   0  18   4      318.29      378.30     34.24 o
   1  18   4      258.92      258.14     31.28 o
   2  18   4       27.96       54.80     21.11 o
   3  18   4      102.52      119.80     48.51 o
   4  18   4        0.51       -2.78     16.62 o
   5  18   4        2.75       -4.08     22.30 o
  -4  19   4      108.14      126.67     31.60 o
  -3  19   4       10.40       32.87     21.64 o
  -2  19   4      309.44      336.38     49.82 o
  -1  19   4       49.50       28.94     17.82 o
   0  19   4        0.88       31.32     24.05 o
   1  19   4       18.34       43.14     25.08 o
   2  19   4       16.17       46.45     28.45 o
   3  19   4        7.22      -13.52     26.16 o
   4  19   4       18.27       55.76     29.10 o
  -3  20   4        9.98       29.50     28.64 o
  -2  20   4        2.32        9.71     23.53 o
  -1  20   4        0.09       14.38     21.48 o
   0  20   4      131.43      122.38     32.32 o
   1  20   4        0.79       53.33     39.66 o
   2  20   4       14.75       27.32     26.22 o
   3  20   4        1.04        3.95     27.07 o
 -11   0   5        3.66       -2.69     17.61 o
  -9   0   5      923.80      878.16    148.09 o
  -7   0   5     5614.46     5609.47    150.16 o
  -5   0   5     5668.81     5716.29     89.14 o
  -3   0   5      715.81      588.58     19.26 o
  -1   0   5    23957.37    22352.85    115.23 o
   1   0   5     3270.14     3443.75     71.87 o
   3   0   5     1021.90     1244.71     38.85 o
   5   0   5       31.52       38.65     11.07 o
   7   0   5      278.46      230.35     22.02 o
   9   0   5       48.77       29.40     15.37 o
  11   0   5       57.87       34.81     21.08 o
 -11   1   5      684.81      638.62     40.93 o
 -10   1   5       61.96       22.69     17.93 o
  -9   1   5     1844.82     2035.56     83.18 o
  -8   1   5      926.68      981.03     34.43 o
  -7   1   5      110.46      107.32      8.98 o
  -6   1   5      201.86      177.18     12.57 o
  -5   1   5     2529.48     2304.15     35.49 o
  -4   1   5     6918.14     7173.97     72.80 o
  -3   1   5    12492.30    12206.70     99.11 o
  -2   1   5     1313.46     1526.13     18.64 o
  -1   1   5     1367.29     1263.39     17.00 o
   0   1   5      131.41      144.63      6.55 o
   1   1   5       98.20       96.17      5.37 o
   2   1   5     5887.96     5988.38     56.86 o
   3   1   5     3344.56     3798.74     44.48 o
   4   1   5      684.93      711.56     22.38 o
   5   1   5     1361.00     1528.81     29.40 o
   6   1   5      190.78      177.55     12.32 o
   7   1   5      173.05      153.56     12.45 o
   8   1   5      208.22      192.87     15.22 o
   9   1   5       15.28        3.12      9.81 o
  10   1   5       62.86       25.53     15.47 o
  11   1   5        7.63       12.69     14.99 o
 -11   2   5        0.73      -16.75     21.83 o
 -10   2   5      142.77      112.84     17.17 o
  -9   2   5      398.31      374.03     27.21 o
  -8   2   5     1327.36     1374.13     53.63 o
  -7   2   5     1104.47     1154.18     30.36 o
  -6   2   5     2538.78     2327.11     71.70 o
  -5   2   5      488.87      506.60     15.13 o
  -4   2   5     2399.18     3012.46     44.94 o
  -3   2   5      836.68     1008.37     17.37 o
  -2   2   5    10926.98    11176.78     75.46 o
  -1   2   5     1094.10     1107.96     14.43 o
   0   2   5     1246.66     1260.61     22.56 o
   1   2   5     5562.23     5957.49     58.66 o
   2   2   5      472.07      506.91     16.57 o
   3   2   5      669.43      706.08     15.91 o
   4   2   5     2131.70     2153.07     29.89 o
   5   2   5     1022.44     1029.40     24.90 o
   6   2   5       36.12       19.91      8.42 o
   7   2   5      342.25      343.27     18.51 o
   8   2   5       37.48       27.59     10.01 o
   9   2   5     1368.85     1373.92     59.54 o
  10   2   5      309.12      307.73     22.24 o
  11   2   5        0.05       25.88     17.04 o
 -11   3   5       22.44       -3.38     25.11 o
 -10   3   5      179.70      122.96     31.12 o
  -9   3   5       70.01       58.55     20.34 o
  -8   3   5      408.54      396.45     27.83 o
  -7   3   5      213.67      230.60     24.14 o
  -6   3   5       97.24       85.30      6.23 o
  -5   3   5      656.56      657.73     19.88 o
  -4   3   5     3537.73     3796.98     44.11 o
  -3   3   5      157.00      131.75      6.81 o
  -2   3   5     1781.64     1890.07     24.26 o
  -1   3   5        3.25        5.04      3.27 o
   0   3   5     9467.91     9344.66     63.50 o
   1   3   5    13318.65    13608.04     73.67 o
   2   3   5       76.18       84.88      6.26 o
   3   3   5      518.31      427.67     11.17 o
   4   3   5      174.22      183.09      9.50 o
   5   3   5      537.54      568.74     19.10 o
   6   3   5       10.01        5.20     10.94 o
   7   3   5     1184.41     1213.09     34.48 o
   8   3   5      196.91      225.46     16.72 o
   9   3   5      683.41      623.27     37.48 o
  10   3   5      102.72       96.24     18.07 o
  11   3   5       17.05       20.22     19.46 o
 -11   4   5      121.33      131.56     54.81 o
 -10   4   5      573.61      626.91     53.97 o
  -9   4   5       35.78       42.37     18.38 o
  -8   4   5       12.76       12.81     10.50 o
  -7   4   5      312.17      285.12     20.06 o
  -6   4   5      129.68      114.45     13.07 o
  -5   4   5       22.88       13.09      5.73 o
  -4   4   5      731.07      809.24     19.88 o
  -3   4   5      770.88      840.50     15.30 o
  -2   4   5       93.16      126.84      6.21 o
  -1   4   5      134.74      149.96      8.56 o
   0   4   5      524.10      477.31     14.59 o
   1   4   5      115.73      134.65      8.01 o
   2   4   5      809.28      776.35     17.82 o
   3   4   5       59.21       60.37      5.67 o
   4   4   5      142.29      191.32      9.77 o
   5   4   5     6486.98     6563.56     71.83 o
   6   4   5      235.69      220.62     15.37 o
   7   4   5        3.28       12.83      9.60 o
   8   4   5      229.60      252.79     18.94 o
   9   4   5      443.19      451.21     26.04 o
  10   4   5       49.80       73.77     16.90 o
  11   4   5      658.30      709.64     45.74 o
 -11   5   5       20.76       23.50     39.27 o
 -10   5   5      392.66      441.02     48.09 o
  -9   5   5       35.30        4.14     26.53 o
  -8   5   5       85.51      112.73     15.48 o
  -7   5   5       74.96       56.81      8.97 o
  -6   5   5      177.98      188.16     20.40 o
  -5   5   5      304.46      289.06     14.24 o
  -4   5   5     2551.98     2602.29     36.88 o
  -3   5   5     2088.38     1879.81     25.47 o
  -2   5   5     6116.37     6442.23     76.35 o
  -1   5   5     9589.13    10389.96     95.05 o
   0   5   5      677.89      763.48     19.41 o
   1   5   5     3718.05     3882.72     52.84 o
   2   5   5    12083.12    11565.49     77.28 o
   3   5   5     2951.48     3045.38     41.89 o
   4   5   5     1977.41     2151.64     35.00 o
   5   5   5      149.73      146.03      9.76 o
   6   5   5      701.30      701.10     22.43 o
   7   5   5      756.68      837.73     29.02 o
   8   5   5      788.40      731.20     29.97 o
   9   5   5      106.43      105.29     16.81 o
  10   5   5       22.06       38.24     14.05 o
  11   5   5        3.19       24.06     20.52 o
 -11   6   5       24.03       -1.42     27.77 o
 -10   6   5        2.93       19.70     33.75 o
  -9   6   5        1.55        3.56     20.74 o
  -8   6   5      550.09      552.87     35.26 o
  -7   6   5      454.27      445.40     23.11 o
  -6   6   5     2452.32     2485.94     57.78 o
  -5   6   5      804.50      821.60     23.33 o
  -4   6   5     1519.96     1502.97     28.20 o
  -3   6   5       29.06       40.25      4.83 o
  -2   6   5      680.50      731.13     16.56 o
  -1   6   5     1997.57     1952.77     32.44 o
   0   6   5     6284.77     5929.81     50.00 o
   1   6   5     5649.03     5541.08     89.91 o
   2   6   5     2059.94     1969.97     43.75 o
   3   6   5       41.41       47.82      6.62 o
   4   6   5     5105.43     5044.93     55.90 o
   5   6   5      103.45       82.43     14.11 o
   6   6   5      119.61      144.47     12.89 o
   7   6   5        9.35       -1.30     10.78 o
   8   6   5      220.83      196.43     20.17 o
   9   6   5       12.61        3.94     17.27 o
  10   6   5       25.41        7.27     13.13 o
  11   6   5      457.65      457.14     38.67 o
 -11   7   5      491.11      663.05     89.73 o
 -10   7   5      378.15      413.05     47.79 o
  -9   7   5      878.85     1038.68     58.82 o
  -8   7   5      340.81      310.97     26.63 o
  -7   7   5      618.90      564.03     25.88 o
  -6   7   5      244.56      196.91     14.70 o
  -5   7   5      983.95     1006.14     26.38 o
  -4   7   5      261.29      288.25     11.93 o
  -3   7   5     7308.43     7373.93     58.91 o
  -2   7   5     2649.43     2692.76     42.18 o
  -1   7   5     3571.40     3749.76     53.81 o
   0   7   5       65.77      129.85      9.83 o
   1   7   5     5186.17     5082.27     57.03 o
   2   7   5     7358.20     7211.75     88.36 o
   3   7   5      521.67      517.00     14.52 o
   4   7   5     1891.27     1881.53     29.91 o
   5   7   5      168.54      140.59     25.32 o
   6   7   5      228.80      223.38     18.35 o
   7   7   5      436.57      350.87     22.56 o
   8   7   5      280.06      235.72     21.33 o
   9   7   5      124.75       89.52     15.35 o
  10   7   5       25.56        0.80     19.77 o
  11   7   5        0.77      -22.88     24.38 o
 -11   8   5       74.75      136.74     36.11 o
 -10   8   5        8.13       52.03     26.45 o
  -9   8   5       51.94       87.62     29.14 o
  -8   8   5      272.42      276.09     26.85 o
  -7   8   5      321.27      376.30     27.60 o
  -6   8   5        1.28       -3.21      8.05 o
  -5   8   5     1870.05     1819.17     33.37 o
  -4   8   5     1731.12     1817.60     32.39 o
  -3   8   5       13.41        7.71      4.84 o
  -2   8   5       18.77        5.00      6.18 o
  -1   8   5     3845.49     3675.89     59.26 o
   0   8   5      681.31      805.25     25.44 o
   1   8   5     7649.92     7782.61     71.31 o
   2   8   5     1523.17     1629.59     27.84 o
   3   8   5      728.92      809.38     22.95 o
   4   8   5        5.16      -10.21      6.95 o
   5   8   5     1170.52     1117.60     37.34 o
   6   8   5      144.42      138.91     16.73 o
   7   8   5      200.35      136.34     15.52 o
   8   8   5      133.35      107.13     17.11 o
   9   8   5        3.99      -43.93     34.54 o
  10   8   5        4.25       10.98     29.19 o
 -10   9   5      149.37      262.12     52.13 o
  -9   9   5      167.28      235.14     32.42 o
  -8   9   5        5.64       21.91     14.48 o
  -7   9   5      994.08     1065.31     47.42 o
  -6   9   5       19.59       13.37     16.69 o
  -5   9   5       73.87       99.02     12.24 o
  -4   9   5     2132.04     2219.27     37.82 o
  -3   9   5     1242.25     1223.00     27.74 o
  -2   9   5      212.34      211.23     12.31 o
  -1   9   5     2571.06     2365.06     52.80 o
   0   9   5     1815.25     1785.80     39.23 o
   1   9   5      311.05      259.28     13.24 o
   2   9   5      643.18      618.67     15.06 o
   3   9   5     9142.15     9024.58     85.63 o
   4   9   5      212.62      171.87     11.61 o
   5   9   5        1.06        3.71     11.92 o
   6   9   5       51.25       35.60     11.48 o
   7   9   5       42.75       16.92     13.41 o
   8   9   5      200.13      191.01     24.36 o
   9   9   5        3.67      -21.30     19.31 o
  10   9   5       34.66       30.90     20.94 o
 -10  10   5        5.81       37.99     23.09 o
  -9  10   5        0.94       24.88     16.32 o
  -8  10   5      181.52      121.39     26.00 o
  -7  10   5      450.99      428.52     30.71 o
  -6  10   5      838.82      791.98     40.17 o
  -5  10   5      141.15      135.98     22.53 o
  -4  10   5        0.75       -4.54      6.88 o
  -3  10   5     1283.60     1378.22     35.12 o
  -2  10   5      898.86      854.71     29.91 o
  -1  10   5       23.42       20.33     10.94 o
   0  10   5      579.30      591.83     23.87 o
   1  10   5     1013.79     1014.62     26.98 o
   2  10   5      669.57      611.35     22.89 o
   3  10   5     3755.31     3621.48     57.80 o
   4  10   5       73.80       62.90     14.30 o
   5  10   5        6.90      -16.54     12.50 o
   6  10   5      740.25      742.00     32.74 o
   7  10   5       21.94       -6.94     16.24 o
   8  10   5       10.50       -1.46     17.22 o
   9  10   5       18.69       18.12     19.06 o
  10  10   5      104.33      136.56     27.61 o
 -10  11   5        4.18        6.02     26.07 o
  -9  11   5      122.19      155.61     25.81 o
  -8  11   5      399.34      461.75     35.67 o
  -7  11   5      100.13       62.74     17.52 o
  -6  11   5      159.31      135.01     18.83 o
  -5  11   5     2731.42     2661.17     61.51 o
  -4  11   5      132.09      149.82     11.67 o
  -3  11   5       54.68       39.24      9.57 o
  -2  11   5       95.07       87.86     11.54 o
  -1  11   5     1473.05     1613.49     40.99 o
   0  11   5        2.77       18.64      8.65 o
   1  11   5     1042.16     1091.50     32.66 o
   2  11   5     1841.55     1689.85     51.99 o
   3  11   5        8.53       12.75      9.49 o
   4  11   5       46.92       14.31      7.90 o
   5  11   5       24.96       13.55      9.71 o
   6  11   5       17.30       -5.77     14.52 o
   7  11   5      383.64      361.95     31.94 o
   8  11   5       62.31       59.48     17.90 o
   9  11   5       51.42       60.96     22.68 o
  -9  12   5        0.25        2.41     16.67 o
  -8  12   5       71.38       96.94     19.26 o
  -7  12   5       57.81       51.42     14.99 o
  -6  12   5       29.86       49.67     17.25 o
  -5  12   5        5.42       28.88     13.87 o
  -4  12   5       98.46       68.32     12.09 o
  -3  12   5      568.87      518.17     28.03 o
  -2  12   5      725.49      696.32     34.35 o
  -1  12   5     1112.89     1263.09     38.32 o
   0  12   5      294.12      305.34     20.40 o
   1  12   5      411.97      380.66     21.47 o
   2  12   5       33.31       24.65     10.90 o
   3  12   5     1846.69     1821.37     49.23 o
   4  12   5       79.45       77.83     12.83 o
   5  12   5       37.04       10.20      9.36 o
   6  12   5        0.94      -24.96     17.07 o
   7  12   5      115.47      129.74     23.66 o
   8  12   5        9.76        4.64     16.08 o
   9  12   5       97.23      102.35     28.37 o
  -9  13   5       96.65      106.46     22.36 o
  -8  13   5      100.39      130.09     22.12 o
  -7  13   5      312.16      263.65     27.16 o
  -6  13   5       21.98       27.24     17.51 o
  -5  13   5      109.26       92.47     17.47 o
  -4  13   5      705.46      733.19     32.35 o
  -3  13   5        3.16       15.70     11.99 o
  -2  13   5       24.69       14.48     11.31 o
  -1  13   5     1632.70     1602.70     44.48 o
   0  13   5       42.84       29.98     10.11 o
   1  13   5      501.35      533.60     25.15 o
   2  13   5      487.27      520.31     30.60 o
   3  13   5      128.82      120.47     14.65 o
   4  13   5      190.85      213.45     21.80 o
   5  13   5       49.89       39.70     13.75 o
   6  13   5        3.15      -26.44     17.63 o
   7  13   5      108.64       82.53     20.07 o
   8  13   5        4.16       19.31     20.58 o
   9  13   5       52.02       58.43     24.70 o
  -8  14   5      203.91      257.30     33.58 o
  -7  14   5      504.88      471.42     42.63 o
  -6  14   5      272.25      305.29     30.16 o
  -5  14   5       44.42       32.52     16.77 o
  -4  14   5       13.21       33.70     10.33 o
  -3  14   5        4.31        0.68     12.90 o
  -2  14   5      313.57      336.48     26.22 o
  -1  14   5      502.32      579.85     28.04 o
   0  14   5      491.02      524.00     27.29 o
   1  14   5      158.76      150.25     24.42 o
   2  14   5      298.18      314.69     25.58 o
   3  14   5       51.33       56.42     11.87 o
   4  14   5       15.50        9.56     15.79 o
   5  14   5        4.83      -16.94     17.27 o
   6  14   5       62.48       53.96     16.41 o
   7  14   5      111.12      135.28     22.62 o
   8  14   5        3.87        7.17     20.87 o
  -8  15   5       25.80       33.73     25.23 o
  -7  15   5      149.15       89.55     31.44 o
  -6  15   5        2.10      -13.78     20.56 o
  -5  15   5      703.58      747.45     46.21 o
  -4  15   5      171.11      131.69     18.08 o
  -3  15   5      564.39      564.90     33.87 o
  -2  15   5      359.05      339.98     27.78 o
  -1  15   5      167.82      166.24     15.71 o
   0  15   5       73.18       64.39     15.80 o
   1  15   5       72.99       76.32     15.66 o
   2  15   5       15.51        4.32     16.75 o
   3  15   5      493.48      479.61     35.29 o
   4  15   5       15.41       22.42     14.84 o
   5  15   5       45.24       43.79     17.69 o
   6  15   5       30.67        8.85     16.78 o
   7  15   5       19.72       22.85     20.35 o
  -7  16   5      433.32      485.42     40.95 o
  -6  16   5       33.16       27.75     34.06 o
  -5  16   5      168.07      180.68     25.05 o
  -4  16   5        4.85       17.40     13.85 o
  -3  16   5        0.67        9.85     12.56 o
  -2  16   5      225.43      217.71     23.94 o
  -1  16   5      327.12      294.98     24.55 o
   0  16   5       99.39       97.09     15.55 o
   1  16   5      741.47      823.26     42.43 o
   2  16   5        9.01       19.66     17.61 o
   3  16   5        2.90       -1.73     14.88 o
   4  16   5      133.67      163.04     24.32 o
   5  16   5       12.43       15.31     20.95 o
   6  16   5      309.41      351.31     30.66 o
   7  16   5        5.07        4.71     18.92 o
  -6  17   5       29.43       52.59     19.91 o
  -5  17   5        0.35        7.39     20.84 o
  -4  17   5        4.01       27.35     19.62 o
  -3  17   5      274.14      242.06     23.94 o
  -2  17   5       44.02       25.09     14.40 o
  -1  17   5        1.64       -0.94     15.16 o
   0  17   5       63.72       64.01     33.00 o
   1  17   5       29.98       53.55     22.70 o
   2  17   5      185.13      224.31     58.67 o
   3  17   5       20.27      -39.80     30.32 o
   4  17   5       51.27       57.75     21.55 o
   5  17   5      183.55      216.95     35.28 o
   6  17   5       76.00       81.20     24.27 o
  -5  18   5       37.43        5.85     23.12 o
  -4  18   5        0.45        0.83     31.08 o
  -3  18   5        2.12       -8.34     17.13 o
  -2  18   5       55.32       33.58     17.87 o
  -1  18   5        2.75      -23.39     29.37 o
   0  18   5       51.97       33.67     23.15 o
   1  18   5       25.53       40.16     40.97 o
   2  18   5        3.74       23.80     23.65 o
   3  18   5      135.41      141.32     31.64 o
   4  18   5      154.39      119.00     32.92 o
   5  18   5       93.73      138.74     37.47 o
  -4  19   5        2.12       29.93     29.65 o
  -3  19   5        9.12       -5.01     21.44 o
  -2  19   5       76.53       70.73     20.79 o
  -1  19   5        2.70       17.97     29.40 o
   0  19   5       54.24       46.06     20.50 o
   1  19   5      112.69      129.76     27.36 o
   2  19   5       36.05       40.98     31.13 o
   3  19   5       83.40      110.31     36.15 o
   4  19   5       43.63       53.37     30.99 o
  -2  20   5       21.56        8.10     23.73 o
  -1  20   5       15.86       16.24     23.97 o
   0  20   5       18.27       61.12     28.48 o
   1  20   5       19.36       50.51     42.88 o
   2  20   5       27.70       76.98     33.10 o
 -10   0   6      411.98      295.45     34.70 o
  -8   0   6       73.44       66.51     33.93 o
  -6   0   6      771.45      732.94     36.20 o
  -4   0   6     9304.85     8839.74     79.59 o
  -2   0   6    10908.34     9990.21     94.84 o
   0   0   6      610.36      659.19     28.46 o
   2   0   6    22760.33    21995.91    167.58 o
   4   0   6     1544.43     1508.69     48.37 o
   6   0   6     2326.85     2376.94     61.36 o
   8   0   6      321.29      378.20     31.00 o
  10   0   6        2.28      -23.63     21.88 o
 -11   1   6      264.32      210.23     26.47 o
 -10   1   6       74.77       63.08     20.82 o
  -9   1   6       89.51       84.50     19.48 o
  -8   1   6      855.48      874.73     44.90 o
  -7   1   6      880.76      880.53     42.27 o
  -6   1   6     2391.06     2271.88     61.50 o
  -5   1   6     2251.51     2254.31     36.77 o
  -4   1   6       38.27       69.89      5.94 o
  -3   1   6     2251.20     2376.92     29.29 o
  -2   1   6     1039.28     1138.59     18.09 o
  -1   1   6     2228.80     2284.63     26.29 o
   0   1   6     5799.14     5685.46     74.50 o
   1   1   6    10163.19    10363.29     92.75 o
   2   1   6      710.74      710.13     23.77 o
   3   1   6      726.81      855.01     26.73 o
   4   1   6     2840.56     2766.62     46.52 o
   5   1   6     4235.03     4306.71     51.09 o
   6   1   6     4826.59     4729.09     63.41 o
   7   1   6       56.23       63.34      9.50 o
   8   1   6     1003.64      977.79     34.19 o
   9   1   6       14.82       13.61     10.09 o
  10   1   6        4.35       -3.67     12.64 o
  11   1   6       33.25       32.31     16.58 o
 -11   2   6      550.02      485.07     53.47 o
 -10   2   6       99.85       50.07     17.76 o
  -9   2   6      298.86      315.51     29.17 o
  -8   2   6      266.11      277.33     26.83 o
  -7   2   6       89.61       87.52      7.73 o
  -6   2   6      558.16      495.70     36.14 o
  -5   2   6       17.80       17.55      4.62 o
  -4   2   6      512.57      520.83     17.08 o
  -3   2   6     4638.93     4839.03     42.83 o
  -2   2   6      715.13      740.24     14.04 o
  -1   2   6     4089.07     3987.72     35.27 o
   0   2   6      413.42      364.07     14.06 o
   1   2   6     1181.07     1068.15     21.19 o
   2   2   6        5.45        5.39      4.21 o
   3   2   6     2219.47     1987.14     28.12 o
   4   2   6     3534.80     3462.48     41.28 o
   5   2   6     1060.18     1059.91     25.36 o
   6   2   6       37.93       34.70      9.64 o
   7   2   6     1240.16     1200.38     35.82 o
   8   2   6        6.42        4.82     11.09 o
   9   2   6     1328.72     1286.86     47.00 o
  10   2   6       10.26       12.05     13.41 o
  11   2   6       13.15       25.56     17.19 o
 -11   3   6      140.11      146.91     23.34 o
 -10   3   6       29.19        9.67     20.76 o
  -9   3   6       25.12       31.98     33.91 o
  -8   3   6        5.45        7.19     17.05 o
  -7   3   6      201.31      209.91     19.41 o
  -6   3   6     1014.67     1185.28     28.60 o
  -5   3   6      651.43      677.67     21.76 o
  -4   3   6      703.86      665.76     14.02 o
  -3   3   6      325.80      342.86     11.99 o
  -2   3   6       27.36       32.43      5.00 o
  -1   3   6     2814.56     2832.58     31.51 o
   0   3   6       57.95       77.35      7.26 o
   1   3   6     4630.48     4736.49     62.58 o
   2   3   6      495.34      542.09     17.94 o
   3   3   6      871.57      850.97     21.80 o
   4   3   6     1212.35     1224.82     23.80 o
   5   3   6     1308.26     1400.12     29.73 o
   6   3   6        7.18        5.56      7.89 o
   7   3   6       76.81       79.46     12.43 o
   8   3   6      260.16      274.86     20.09 o
   9   3   6      391.86      455.62     25.62 o
  10   3   6      229.89      228.97     22.10 o
  11   3   6       69.15       73.99     20.64 o
 -11   4   6        2.87        2.20     20.89 o
 -10   4   6      264.49      263.27     30.49 o
  -9   4   6       41.32       30.23     14.82 o
  -8   4   6     2219.11     2576.11     91.80 o
  -7   4   6      442.67      417.15     26.17 o
  -6   4   6      104.10       91.10      8.71 o
  -5   4   6      234.37      209.50     13.78 o
  -4   4   6     3760.78     3896.16     48.98 o
  -3   4   6      769.03      815.51     19.30 o
  -2   4   6      115.34      139.48      7.40 o
  -1   4   6      333.45      345.57     13.40 o
   0   4   6      138.84      111.36      7.79 o
   1   4   6     3755.70     3652.25     57.39 o
   2   4   6     4202.27     4047.67     42.83 o
   3   4   6      351.39      283.16     12.39 o
   4   4   6      443.34      515.81     15.13 o
   5   4   6        0.21        3.81      6.00 o
   6   4   6      256.17      281.82     17.04 o
   7   4   6      917.87      952.27     32.29 o
   8   4   6      206.81      195.47     16.64 o
   9   4   6        3.14       19.65     13.11 o
  10   4   6        4.19       -7.54     13.75 o
  11   4   6        4.35       35.41     19.58 o
 -11   5   6      195.15      225.07     28.44 o
 -10   5   6      222.09      273.07     32.47 o
  -9   5   6      112.20       92.29     19.88 o
  -8   5   6       81.62       68.89     12.81 o
  -7   5   6     1309.82     1266.22     58.18 o
  -6   5   6       92.46       88.55      9.83 o
  -5   5   6     1457.88     1543.96     37.00 o
  -4   5   6     1718.22     1799.22     30.70 o
  -3   5   6     1181.92     1264.90     21.70 o
  -2   5   6     2754.91     2865.51     45.10 o
  -1   5   6    13623.65    13278.95    101.52 o
   0   5   6      688.22      621.65     21.01 o
   1   5   6      790.00      870.35     21.53 o
   2   5   6     2769.42     2801.11     36.04 o
   3   5   6        5.43        7.89      5.39 o
   4   5   6        3.84       -5.57      6.58 o
   5   5   6       81.18       79.73      8.52 o
   6   5   6      342.01      373.36     20.78 o
   7   5   6      140.61      147.60     14.36 o
   8   5   6      262.26      257.02     18.63 o
   9   5   6       71.18       62.23     15.52 o
  10   5   6      129.14      130.54     19.95 o
  11   5   6       58.24       36.24     18.42 o
 -11   6   6       76.04       54.83     24.04 o
 -10   6   6       36.70       46.32     19.13 o
  -9   6   6      881.89      953.95     54.57 o
  -8   6   6       91.76       70.98     22.13 o
  -7   6   6      344.95      335.49     21.51 o
  -6   6   6      291.19      279.21     14.81 o
  -5   6   6     4973.59     5025.75     66.90 o
  -4   6   6     1657.65     1592.35     28.39 o
  -3   6   6     4897.27     5025.91     58.17 o
  -2   6   6       52.55       26.59      4.26 o
  -1   6   6     1022.14     1067.35     32.70 o
   0   6   6      381.61      383.45     15.03 o
   1   6   6      898.61      818.79     37.73 o
   2   6   6     3557.68     3624.86     49.13 o
   3   6   6     5940.26     5923.67     94.34 o
   4   6   6      429.40      392.09     16.99 o
   5   6   6       99.16      111.92     10.62 o
   6   6   6       26.38       18.18      9.11 o
   7   6   6      201.56      177.37     14.50 o
   8   6   6      111.36       88.36     13.21 o
   9   6   6      157.90      123.67     19.07 o
  10   6   6      138.99       69.53     15.18 o
 -10   7   6       31.79       18.36     18.50 o
  -9   7   6      111.01      116.98     21.97 o
  -8   7   6      789.53      871.07     45.61 o
  -7   7   6      268.83      245.86     19.05 o
  -6   7   6      822.51      834.95     32.18 o
  -5   7   6     4145.76     4303.48     78.00 o
  -4   7   6       73.92       67.51      8.28 o
  -3   7   6      389.38      372.33     13.38 o
  -2   7   6     4689.46     4656.59     52.58 o
  -1   7   6     1982.99     1855.58     27.69 o
   0   7   6     2214.21     2075.95     49.74 o
   1   7   6      140.56      208.99     19.25 o
   2   7   6      381.48      367.70     19.81 o
   3   7   6      415.12      396.70     22.40 o
   4   7   6       39.41       50.10     15.17 o
   5   7   6      183.77      153.06     15.12 o
   6   7   6      525.19      471.07     20.77 o
   7   7   6      302.59      233.79     20.08 o
   8   7   6      244.89      192.13     18.54 o
   9   7   6       38.50        5.95     17.34 o
  10   7   6        2.68        0.02     16.12 o
 -10   8   6      389.84      432.51     41.74 o
  -9   8   6        0.17       -5.09     15.76 o
  -8   8   6      706.01      780.66     44.16 o
  -7   8   6      152.25      135.65     19.88 o
  -6   8   6     1017.86     1005.62     39.52 o
  -5   8   6      163.68      169.56     12.90 o
  -4   8   6     8218.47     8281.88     96.78 o
  -3   8   6       27.32       27.07      4.63 o
  -2   8   6     2846.59     2876.65     49.72 o
  -1   8   6      275.62      272.01     14.73 o
   0   8   6     1894.31     1936.11     37.22 o
   1   8   6      107.22      119.48      8.72 o
   2   8   6     3126.33     3070.17     40.13 o
   3   8   6       55.89       45.48      5.98 o
   4   8   6     1027.47      947.15     26.68 o
   5   8   6      109.93       68.58     15.05 o
   6   8   6        1.65      -25.90     17.27 o
   7   8   6      290.65      272.12     24.88 o
   8   8   6       59.21       68.05     18.62 o
   9   8   6        5.53      -18.44     20.17 o
  10   8   6      195.48      146.43     24.43 o
 -10   9   6        7.56       29.17     24.23 o
  -9   9   6       20.18       26.69     16.54 o
  -8   9   6      308.90      300.08     28.81 o
  -7   9   6      237.27      251.19     24.87 o
  -6   9   6     1068.68     1021.77     45.79 o
  -5   9   6      171.82      207.49     15.30 o
  -4   9   6       60.46       75.61      8.20 o
  -3   9   6       63.30       72.20      7.31 o
  -2   9   6      789.40      740.20     29.82 o
  -1   9   6     2121.85     2227.94     43.94 o
   0   9   6      232.37      194.22     10.53 o
   1   9   6      233.04      225.58     12.30 o
   2   9   6      161.86      160.88     12.28 o
   3   9   6      344.95      323.30     17.36 o
   4   9   6      125.35      110.89     13.73 o
   5   9   6     1288.92     1276.60     51.35 o
   6   9   6       14.96      -23.61     15.74 o
   7   9   6       61.93        7.93     17.68 o
   8   9   6      114.69      104.95     20.22 o
   9   9   6      124.06      146.53     26.65 o
  10   9   6       68.70       84.46     28.50 o
 -10  10   6        1.82       17.21     23.96 o
  -9  10   6      236.91      258.72     27.66 o
  -8  10   6        0.45        1.33     15.79 o
  -7  10   6       12.81        5.04     15.26 o
  -6  10   6      547.59      561.85     35.10 o
  -5  10   6      700.83      745.35     27.72 o
  -4  10   6      371.48      347.85     15.84 o
  -3  10   6     1417.94     1359.48     35.43 o
  -2  10   6       59.67       46.55     13.49 o
  -1  10   6       53.37       44.27     14.81 o
   0  10   6      473.12      460.09     18.88 o
   1  10   6      278.32      321.19     14.00 o
   2  10   6      155.18      125.65      8.22 o
   3  10   6     1163.75     1145.63     31.57 o
   4  10   6      945.62      951.24     31.43 o
   5  10   6       17.38      -17.27     17.95 o
   6  10   6      382.68      351.29     29.42 o
   7  10   6      146.93      127.91     20.56 o
   8  10   6       30.02       20.80     17.30 o
   9  10   6      240.30      282.39     31.79 o
  -9  11   6       19.53       16.78     19.20 o
  -8  11   6       34.23       30.89     15.26 o
  -7  11   6      104.88      114.93     19.00 o
  -6  11   6      574.90      597.79     37.11 o
  -5  11   6     1109.51     1094.04     35.07 o
  -4  11   6      362.49      352.18     22.43 o
  -3  11   6        1.07      -12.43      8.29 o
  -2  11   6       76.79       43.98      8.37 o
  -1  11   6       28.48       25.36     15.63 o
   0  11   6      440.17      438.04     19.58 o
   1  11   6      128.07      114.87     11.02 o
   2  11   6      924.28      911.13     32.39 o
   3  11   6      639.56      581.85     31.76 o
   4  11   6     1569.59     1588.19     42.79 o
   5  11   6      389.19      386.97     30.46 o
   6  11   6      167.21      182.20     24.24 o
   7  11   6        5.80      -10.21     17.78 o
   8  11   6       11.57       33.71     19.21 o
   9  11   6        4.84       22.11     18.76 o
  -9  12   6       46.08       38.18     26.14 o
  -8  12   6       40.01       38.30     21.71 o
  -7  12   6        7.77      -13.84     22.92 o
  -6  12   6      308.55      268.12     26.23 o
  -5  12   6       41.73       -3.23     14.70 o
  -4  12   6       25.05       25.28     11.67 o
  -3  12   6      368.93      341.78     19.74 o
  -2  12   6     2164.89     2042.29     50.78 o
  -1  12   6        4.77       11.28     10.17 o
   0  12   6       56.28       39.86      8.42 o
   1  12   6      235.13      229.98     16.08 o
   2  12   6       80.08       76.18     12.97 o
   3  12   6      211.49      209.99     15.57 o
   4  12   6      477.51      475.49     28.86 o
   5  12   6       45.68       42.81     15.75 o
   6  12   6      132.89      122.16     20.82 o
   7  12   6        8.46       -3.85     16.36 o
   8  12   6      519.58      615.78     45.54 o
   9  12   6        0.41       -1.98     25.84 o
  -8  13   6       60.42      111.96     25.63 o
  -7  13   6      443.66      443.86     41.13 o
  -6  13   6       15.41      -19.98     20.10 o
  -5  13   6      141.60      131.53     23.51 o
  -4  13   6      883.89      816.90     44.18 o
  -3  13   6      218.04      206.37     17.57 o
  -2  13   6      936.37      843.08     34.39 o
  -1  13   6      469.69      563.78     27.04 o
   0  13   6       27.24       14.57      9.83 o
   1  13   6     1771.45     1922.76     74.83 o
   2  13   6        2.36       -6.21     11.68 o
   3  13   6       10.92       11.98     12.44 o
   4  13   6        1.69       -3.50     14.77 o
   5  13   6      283.75      247.20     26.17 o
   6  13   6       26.76       13.72     16.05 o
   7  13   6       42.29       32.85     18.71 o
   8  13   6       45.64       40.49     22.99 o
  -8  14   6      136.60       91.09     38.19 o
  -7  14   6      171.07      226.72     33.15 o
  -6  14   6      110.51       84.43     18.95 o
  -5  14   6      116.67       72.90     21.23 o
  -4  14   6      405.53      343.18     25.83 o
  -3  14   6      514.09      495.65     30.58 o
  -2  14   6        5.27       22.80     13.71 o
  -1  14   6      325.80      353.94     24.89 o
   0  14   6      568.96      569.88     33.11 o
   1  14   6        2.83       14.90     25.00 o
   2  14   6      114.34      136.72     17.15 o
   3  14   6      418.95      435.23     27.83 o
   4  14   6       30.39       28.07     20.08 o
   5  14   6       95.38       72.97     17.81 o
   6  14   6      139.08      146.47     25.02 o
   7  14   6       38.92       36.65     20.40 o
   8  14   6       26.45       69.31     23.22 o
  -7  15   6       22.43       22.58     23.62 o
  -6  15   6      485.17      539.67     47.09 o
  -5  15   6      106.71       61.07     17.59 o
  -4  15   6        2.92        2.35     11.57 o
  -3  15   6      210.11      230.09     23.38 o
  -2  15   6     1079.60      987.05     58.66 o
  -1  15   6      134.89       99.00     13.77 o
   0  15   6      788.21      744.50     45.80 o
   1  15   6      194.32      223.73     28.14 o
   2  15   6       17.68        1.66     18.94 o
   3  15   6       25.33       -0.68     20.20 o
   4  15   6      607.28      585.64     43.60 o
   5  15   6       25.35        2.30     17.35 o
   6  15   6      126.86      125.30     25.63 o
   7  15   6        0.21       -5.28     20.08 o
  -7  16   6        0.58       10.66     27.04 o
  -6  16   6      124.95      120.23     24.89 o
  -5  16   6      167.50      191.11     27.37 o
  -4  16   6      580.70      605.88     48.32 o
  -3  16   6        1.01        0.57     12.39 o
  -2  16   6      514.72      450.07     33.29 o
  -1  16   6       46.42       28.23     16.36 o
   0  16   6       13.25      -16.81     17.95 o
   1  16   6      201.03      221.50     27.25 o
   2  16   6      207.42      224.59     37.50 o
   3  16   6       64.28       50.39     26.42 o
   4  16   6      655.55      641.45     47.18 o
   5  16   6      212.32      209.39     26.81 o
   6  16   6        1.66       10.56     18.60 o
  -6  17   6        1.15        0.12     22.96 o
  -5  17   6        5.56       -1.39     18.11 o
  -4  17   6       16.98        9.22     21.83 o
  -3  17   6       27.26       32.24     16.79 o
  -2  17   6        0.89       -7.62     16.92 o
  -1  17   6      223.05      196.54     22.23 o
   0  17   6      117.64      106.88     18.88 o
   1  17   6       97.79       87.86     28.62 o
   2  17   6        4.88       14.35     30.26 o
   3  17   6       57.66       66.45     36.61 o
   4  17   6       37.81       -7.10     18.91 o
   5  17   6       10.82       45.73     18.83 o
  -5  18   6       28.98       18.13     22.00 o
  -4  18   6        1.06        3.84     23.11 o
  -3  18   6        9.15       -1.99     19.67 o
  -2  18   6       55.63       17.52     16.24 o
  -1  18   6        0.36      -29.47     19.65 o
   0  18   6        9.44       14.22     17.31 o
   1  18   6        4.06      -22.73     25.09 o
   2  18   6        4.72       27.40     26.70 o
   3  18   6        8.85       11.23     27.55 o
   4  18   6        2.02      -36.99     24.66 o
  -3  19   6        0.99       13.84     36.81 o
  -2  19   6       35.95        7.24     19.54 o
  -1  19   6        1.68        5.25     30.23 o
   0  19   6       11.19       -2.17     23.44 o
   1  19   6        5.41        8.57     29.21 o
   2  19   6       77.11       92.74     30.48 o
   3  19   6       11.70       29.18     32.50 o
   0  20   6        2.08      -49.71     33.14 o
 -11   0   7      437.10      427.58     52.01 o
  -9   0   7      129.30      105.72     37.87 o
  -7   0   7     2371.69     2583.59    103.58 o
  -5   0   7      323.27      281.65     15.49 o
  -3   0   7     1735.12     1961.60     51.17 o
  -1   0   7     7723.70     7909.06     89.47 o
   1   0   7     3000.36     3058.65     65.30 o
   3   0   7        0.81       15.01     10.63 o
   5   0   7     4051.54     4160.53     89.05 o
   7   0   7      173.50      184.92     19.36 o
   9   0   7      518.39      486.86     42.92 o
  11   0   7       17.89       57.05     26.70 o
 -11   1   7        0.63      -71.39     56.97 o
 -10   1   7      430.40      316.10     43.32 o
  -9   1   7      100.61       72.51     22.75 o
  -8   1   7      517.85      511.81     47.15 o
  -7   1   7       59.66       58.91     18.09 o
  -6   1   7       30.11       35.57      9.13 o
  -5   1   7      684.95      650.77     17.06 o
  -4   1   7     2116.86     2112.84     47.47 o
  -3   1   7     8401.34     8555.27     64.58 o
  -2   1   7     2549.66     2612.17     33.42 o
  -1   1   7       40.42       63.68      6.66 o
   0   1   7     3341.94     3528.83     49.80 o
   1   1   7     3762.50     3829.93     49.69 o
   2   1   7      684.88      720.59     25.02 o
   3   1   7     1574.29     1515.90     34.75 o
   4   1   7     1249.81     1349.22     34.42 o
   5   1   7       50.65       53.15      9.66 o
   6   1   7       43.28       44.56      9.14 o
   7   1   7      150.78      158.14     14.43 o
   8   1   7        6.62      -10.89     10.62 o
   9   1   7      412.83      404.78     24.94 o
  10   1   7       65.89       69.15     16.36 o
  11   1   7      120.07      164.60     28.13 o
 -11   2   7       56.15       36.69     41.92 o
 -10   2   7       62.32       48.19     21.82 o
  -9   2   7        6.44       51.21     27.62 o
  -8   2   7      115.18      147.06     24.10 o
  -7   2   7        6.84        9.21     10.60 o
  -6   2   7     3966.78     3859.58    144.77 o
  -5   2   7       11.45       15.11      5.38 o
  -4   2   7     1732.78     1792.20     34.19 o
  -3   2   7     2161.64     2231.65     39.99 o
  -2   2   7      248.67      262.28     10.39 o
  -1   2   7       40.82       43.18      4.52 o
   0   2   7     3266.67     3238.83     49.39 o
   1   2   7       21.75       30.90      6.09 o
   2   2   7     2150.27     2226.54     65.67 o
   3   2   7        2.40       -1.76     12.68 o
   4   2   7      912.07      877.11     21.57 o
   5   2   7      470.31      546.62     19.01 o
   6   2   7      924.82      953.78     30.25 o
   7   2   7      170.89      169.24     15.18 o
   8   2   7        2.12      -10.25     10.44 o
   9   2   7       32.93       46.80     12.00 o
  10   2   7       44.90       82.90     18.18 o
  11   2   7        7.73       -1.82     17.46 o
 -11   3   7      186.61      270.56     40.04 o
 -10   3   7      184.27      119.22     31.14 o
  -9   3   7     1403.84     1380.76    157.92 o
  -8   3   7      578.74      648.05     39.34 o
  -7   3   7     1091.24     1163.90     44.31 o
  -6   3   7        0.83        3.05      8.14 o
  -5   3   7       53.23       56.43      6.23 o
  -4   3   7      747.27      791.90     22.21 o
  -3   3   7     4150.01     4806.08     49.64 o
  -2   3   7     4017.31     3994.20     41.41 o
  -1   3   7      669.51      669.41     15.05 o
   0   3   7     2212.10     2413.66     35.61 o
   1   3   7       85.04      111.44     10.93 o
   2   3   7     1220.94     1285.95     30.62 o
   3   3   7     1906.69     2061.06     38.32 o
   4   3   7       38.97       45.34      5.77 o
   5   3   7       33.04       49.47      6.99 o
   6   3   7      303.49      323.28     19.62 o
   7   3   7     1596.73     1562.20     42.73 o
   8   3   7       88.31       65.34     11.52 o
   9   3   7       24.06       28.03     11.79 o
  10   3   7        3.96        2.90     15.78 o
 -11   4   7      660.71      869.93     68.39 o
 -10   4   7        2.24       13.40     28.73 o
  -9   4   7      353.74      374.43     32.63 o
  -8   4   7        2.32       18.94     15.78 o
  -7   4   7      577.13      643.44     33.38 o
  -6   4   7       50.42       49.90      9.42 o
  -5   4   7     2238.71     2204.75     46.22 o
  -4   4   7      270.20      307.54     14.77 o
  -3   4   7       19.46       42.45      5.54 o
  -2   4   7     1432.16     1631.70     28.58 o
  -1   4   7     4231.96     4152.08     49.22 o
   0   4   7      333.42      418.66     17.25 o
   1   4   7     1397.06     1349.84     37.59 o
   2   4   7      309.67      312.29     13.38 o
   3   4   7       87.45       86.06      8.77 o
   4   4   7      276.99      247.61     15.01 o
   5   4   7       58.44       59.13      7.44 o
   6   4   7      561.98      560.86     24.91 o
   7   4   7        7.80       16.33      9.92 o
   8   4   7      103.29       87.23     12.40 o
   9   4   7       78.97       78.98     15.91 o
  10   4   7       16.84        7.18     16.84 o
 -11   5   7       53.11       46.21     25.67 o
 -10   5   7      308.36      320.74     39.07 o
  -9   5   7      716.86      815.41     50.97 o
  -8   5   7      152.07      156.81     19.62 o
  -7   5   7     2124.20     2143.03     70.93 o
  -6   5   7       24.21       21.46      8.18 o
  -5   5   7       16.66       27.90     12.44 o
  -4   5   7     1245.89     1269.68     27.63 o
  -3   5   7     1133.21     1317.27     26.78 o
  -2   5   7     1783.78     1611.52     29.08 o
  -1   5   7     5137.64     5448.49     62.45 o
   0   5   7      597.35      632.14     22.56 o
   1   5   7      335.78      338.92     17.82 o
   2   5   7     2952.07     2986.90     38.31 o
   3   5   7       19.89       23.16      7.19 o
   4   5   7     1124.39     1070.14     28.40 o
   5   5   7      629.29      579.63     25.44 o
   6   5   7       29.17       34.68     10.77 o
   7   5   7       41.97       38.66     10.52 o
   8   5   7      474.12      483.72     28.25 o
   9   5   7      132.35      131.96     20.95 o
  10   5   7      320.97      320.49     32.60 o
 -10   6   7       15.50       27.95     27.93 o
  -9   6   7      683.95      744.70     45.41 o
  -8   6   7       61.64       36.16     17.23 o
  -7   6   7      179.11      159.56     24.94 o
  -6   6   7      172.91      177.57     13.48 o
  -5   6   7      317.91      345.78     14.97 o
  -4   6   7      234.40      263.20     12.77 o
  -3   6   7      221.05      213.05     10.59 o
  -2   6   7      166.37      182.44     13.01 o
  -1   6   7        2.41       -3.64      6.95 o
   0   6   7     1020.30     1070.96     26.73 o
   1   6   7      243.61      202.78     13.80 o
   2   6   7     1673.43     1762.16     35.71 o
   3   6   7        5.12        7.74      7.03 o
   4   6   7       43.64       49.22     11.54 o
   5   6   7      134.99      145.24     20.36 o
   6   6   7     2866.33     2930.49     57.87 o
   7   6   7      758.89      675.13     31.70 o
   8   6   7       29.22       33.48     12.57 o
   9   6   7        1.47        7.85     25.00 o
  10   6   7      296.67      270.80     26.97 o
 -10   7   7        3.46      -33.95     22.64 o
  -9   7   7      147.39      198.71     26.48 o
  -8   7   7      163.65      189.36     23.70 o
  -7   7   7        2.13      -19.41     18.55 o
  -6   7   7       11.84       16.85     11.73 o
  -5   7   7      930.80      943.52     26.31 o
  -4   7   7      198.27      155.74      7.73 o
  -3   7   7     1525.64     1531.50     26.91 o
  -2   7   7     1087.00     1021.96     22.89 o
  -1   7   7     1083.38      975.18     46.74 o
   0   7   7      377.28      392.46     15.97 o
   1   7   7     1523.46     1610.61     42.86 o
   2   7   7       26.71       25.10     11.46 o
   3   7   7     4073.54     3911.09     61.77 o
   4   7   7     2973.67     3033.08     73.03 o
   5   7   7     1882.11     1873.06     52.22 o
   6   7   7        6.49      -11.40     17.50 o
   7   7   7       97.05       93.09     16.52 o
   8   7   7      112.53      124.10     15.59 o
   9   7   7      405.60      364.74     33.18 o
  10   7   7       64.66       69.67     21.89 o
 -10   8   7       11.39       48.27     25.75 o
  -9   8   7      110.84      120.31     22.29 o
  -8   8   7       35.96      -13.68     16.76 o
  -7   8   7       68.94       35.36     16.27 o
  -6   8   7     2763.60     2611.97     59.53 o
  -5   8   7       22.30       23.77     10.33 o
  -4   8   7       12.09        9.53      9.23 o
  -3   8   7       91.47      118.12      8.02 o
  -2   8   7      801.30      771.91     18.24 o
  -1   8   7     2088.98     2058.43     35.66 o
   0   8   7       59.27       39.56      7.56 o
   1   8   7     4035.17     3999.78     85.51 o
   2   8   7     1177.94     1177.64     43.67 o
   3   8   7      386.42      389.32     21.57 o
   4   8   7     1130.27     1078.28     49.14 o
   5   8   7      664.10      744.77     47.69 o
   6   8   7       20.48       -1.75     16.84 o
   7   8   7      635.11      683.74     41.62 o
   8   8   7        2.48       -5.26     14.72 o
   9   8   7       21.37       36.98     22.31 o
  10   8   7        0.80      -24.39     19.77 o
 -10   9   7      174.44      208.14     31.43 o
  -9   9   7       30.20       31.75     18.89 o
  -8   9   7      599.48      677.09     41.80 o
  -7   9   7       55.20       52.86     18.06 o
  -6   9   7        3.34       -1.71     16.65 o
  -5   9   7     1661.62     1631.22     46.09 o
  -4   9   7     1626.78     1593.26     41.71 o
  -3   9   7      621.96      670.95     29.07 o
  -2   9   7     1024.29      964.49     25.99 o
  -1   9   7      349.65      353.30     15.68 o
   0   9   7        0.71       10.24      7.69 o
   1   9   7        0.41       13.84      9.31 o
   2   9   7     2489.75     2264.07     68.03 o
   3   9   7     5278.85     5122.84    105.62 o
   4   9   7        4.95       -7.80     15.13 o
   5   9   7      659.68      620.98     42.44 o
   6   9   7        1.49      -30.82     20.55 o
   7   9   7      186.73      194.39     24.51 o
   8   9   7      147.14      129.74     23.75 o
   9   9   7      238.20      235.94     30.85 o
  -9  10   7        7.79        7.92     29.00 o
  -8  10   7       14.02       27.72     17.66 o
  -7  10   7      331.76      328.49     30.80 o
  -6  10   7      255.52      275.85     30.21 o
  -5  10   7      416.22      467.52     25.83 o
  -4  10   7     1837.26     1879.94     45.93 o
  -3  10   7      161.99      166.48     12.45 o
  -2  10   7      226.68      243.63     14.15 o
  -1  10   7       85.00       69.15      8.34 o
   0  10   7     1239.69     1208.29     32.94 o
   1  10   7      291.89      328.07     19.08 o
   2  10   7       18.33       24.71     23.63 o
   3  10   7      163.05      151.74     25.59 o
   4  10   7      180.67      216.54     23.48 o
   5  10   7        2.26        1.83     15.51 o
   6  10   7       17.97        3.97     16.19 o
   7  10   7       56.07       71.11     21.55 o
   8  10   7        2.28       -0.90     20.76 o
   9  10   7        0.19       30.50     23.79 o
  -9  11   7      508.78      600.53     51.37 o
  -8  11   7      186.59      166.05     34.12 o
  -7  11   7      515.39      515.85     42.82 o
  -6  11   7      187.23      240.66     30.34 o
  -5  11   7       27.09        2.13     10.74 o
  -4  11   7      241.58      233.49     16.96 o
  -3  11   7     1483.59     1440.67     38.96 o
  -2  11   7      534.62      471.68     24.94 o
  -1  11   7       39.11       42.55      7.52 o
   0  11   7       23.38        5.54      8.09 o
   1  11   7      433.77      429.95     19.76 o
   2  11   7        1.13       -6.27     10.43 o
   3  11   7      233.38      177.54     19.76 o
   4  11   7      844.14      865.02     43.48 o
   5  11   7      201.50      174.51     20.50 o
   6  11   7      117.59       71.12     20.70 o
   7  11   7        0.77       -9.19     17.48 o
   8  11   7       74.56       79.84     22.24 o
   9  11   7        5.28       21.35     22.51 o
  -9  12   7       96.15      130.05     46.81 o
  -8  12   7      280.55      296.07     38.44 o
  -7  12   7      110.35      205.91     30.31 o
  -6  12   7      526.30      498.62     43.47 o
  -5  12   7      459.47      440.61     38.85 o
  -4  12   7       96.52       89.21     14.19 o
  -3  12   7       10.53        8.34      9.19 o
  -2  12   7      704.51      698.79     30.51 o
  -1  12   7      227.56      187.67     16.94 o
   0  12   7      122.69       92.34     12.87 o
   1  12   7      656.64      730.82     26.67 o
   2  12   7       60.73       40.13     17.68 o
   3  12   7       52.41       32.58     14.45 o
   4  12   7      428.96      440.69     32.56 o
   5  12   7       90.61       67.99     18.65 o
   6  12   7        6.82        2.74     13.88 o
   7  12   7       57.09       36.97     17.04 o
   8  12   7       30.65       56.94     20.55 o
  -8  13   7       56.74       73.63     33.60 o
  -7  13   7      716.36      825.09     57.75 o
  -6  13   7       61.03       31.65     22.11 o
  -5  13   7        6.59      -13.19     17.77 o
  -4  13   7     1308.19     1444.91     56.89 o
  -3  13   7      558.81      521.71     30.41 o
  -2  13   7      121.47      151.07     15.48 o
  -1  13   7      368.21      348.41     22.72 o
   0  13   7      171.77      157.20     15.14 o
   1  13   7        6.28       14.66     13.16 o
   2  13   7      409.96      393.63     29.26 o
   3  13   7       19.92       -9.86     17.63 o
   4  13   7      327.38      313.23     27.13 o
   5  13   7      116.91      118.95     22.98 o
   6  13   7        0.16      -16.84     16.78 o
   7  13   7       49.33       73.50     20.90 o
   8  13   7       25.17       38.20     20.28 o
  -8  14   7       90.51       77.22     24.18 o
  -7  14   7       29.28       14.22     24.53 o
  -6  14   7      403.74      473.27     44.08 o
  -5  14   7       25.33        3.08     20.47 o
  -4  14   7       75.67       48.34     15.86 o
  -3  14   7        3.82        3.95     13.22 o
  -2  14   7      643.94      577.04     30.76 o
  -1  14   7      380.07      340.16     21.69 o
   0  14   7     1185.63     1268.02     50.91 o
   1  14   7       64.68       62.07     17.77 o
   2  14   7       18.50        5.07     15.56 o
   3  14   7        9.52        4.84     16.94 o
   4  14   7      101.31       70.50     23.41 o
   5  14   7      614.36      625.58     44.06 o
   6  14   7       13.77       46.67     20.57 o
   7  14   7      225.91      211.26     29.28 o
  -7  15   7       45.40       35.19     29.13 o
  -6  15   7        1.30       -7.98     19.61 o
  -5  15   7      175.99      211.38     31.00 o
  -4  15   7       89.73       93.40     20.47 o
  -3  15   7      218.31      239.17     24.40 o
  -2  15   7      180.24      155.35     20.46 o
  -1  15   7       16.63        6.65     15.26 o
   0  15   7       39.68       14.18     13.76 o
   1  15   7      117.73      130.05     19.76 o
   2  15   7       62.67       46.98     20.42 o
   3  15   7      212.12      213.48     29.02 o
   4  15   7        0.87      -20.43     24.31 o
   5  15   7       17.61       15.47     19.17 o
   6  15   7      138.13      166.51     27.97 o
   7  15   7       75.37      103.68     28.25 o
  -6  16   7        5.05        7.90     36.68 o
  -5  16   7       34.15       38.29     21.29 o
  -4  16   7       21.33       13.41     24.10 o
  -3  16   7      162.26      127.01     20.87 o
  -2  16   7        2.39       -2.45     14.56 o
  -1  16   7      165.36      170.18     29.22 o
   0  16   7       25.83       51.23     16.55 o
   1  16   7      268.56      268.90     27.57 o
   2  16   7        1.05      -24.07     20.36 o
   3  16   7       11.88       18.76     23.64 o
   4  16   7        2.37       22.23     20.43 o
   5  16   7      172.28      188.78     25.21 o
   6  16   7        6.60        7.09     20.98 o
  -5  17   7        0.49      -23.34     25.57 o
  -4  17   7       35.38       30.58     24.58 o
  -3  17   7       68.27       78.85     19.68 o
  -2  17   7       56.48       30.79     17.03 o
  -1  17   7      142.70      126.57     20.97 o
   0  17   7      140.50      187.51     22.64 o
   1  17   7       47.55       41.04     18.30 o
   2  17   7       58.70       47.78     19.87 o
   3  17   7       20.94       23.36     21.00 o
   4  17   7      180.15      199.22     32.90 o
   5  17   7        7.21       15.56     20.99 o
  -4  18   7      152.00      172.98     57.22 o
  -3  18   7       41.61       84.03     43.87 o
  -2  18   7        0.57       -2.69     16.88 o
  -1  18   7        7.61       -2.88     20.92 o
   0  18   7      129.51      118.46     22.32 o
   1  18   7       13.82       31.51     23.19 o
   2  18   7       42.79       42.59     20.61 o
   3  18   7        0.68       17.78     24.86 o
   4  18   7        2.05       20.30     20.21 o
  -2  19   7       12.18       16.73     20.10 o
  -1  19   7      120.46      187.49     33.96 o
   0  19   7       12.41       37.78     19.61 o
   1  19   7       23.17        0.98     21.97 o
   2  19   7       13.40        9.79     18.36 o
 -10   0   8       16.86       80.57     42.57 o
  -8   0   8       55.21       45.42     23.87 o
  -6   0   8       20.71      -11.79     34.71 o
  -4   0   8       35.16       44.62      9.79 o
  -2   0   8      630.90      695.89     33.77 o
   0   0   8      490.43      529.23     30.94 o
   2   0   8     4129.01     3868.52     80.43 o
   4   0   8     1706.48     1724.22     58.18 o
   6   0   8       73.07       60.59     17.16 o
   8   0   8     1924.52     2022.18     86.07 o
  10   0   8      493.08      508.73     49.95 o
 -11   1   8       80.02       33.00     98.42 o
 -10   1   8        2.32        1.10     23.39 o
  -9   1   8        1.68       17.03     19.31 o
  -8   1   8        5.19       12.27     13.55 o
  -7   1   8      251.37      192.22     25.19 o
  -6   1   8       17.23       20.79     14.62 o
  -5   1   8     1197.47     1261.97     26.66 o
  -4   1   8       79.98       87.36      8.25 o
  -3   1   8      158.87      125.69      9.55 o
  -2   1   8      293.97      302.64     12.84 o
  -1   1   8     1963.45     1989.13     33.19 o
   0   1   8      491.64      509.63     20.74 o
   1   1   8       47.38       83.69     14.21 o
   2   1   8     1054.16     1205.52     30.30 o
   3   1   8      287.79      306.33     17.48 o
   4   1   8      628.88      653.23     25.81 o
   5   1   8       89.12      115.38     14.01 o
   6   1   8     1164.87     1222.96     35.52 o
   7   1   8     1021.29      988.66     33.56 o
   8   1   8        6.71        0.53     11.39 o
   9   1   8       68.48       87.69     15.16 o
  10   1   8       91.92      163.27     23.19 o
 -11   2   8        7.90      -21.52     86.46 o
 -10   2   8       49.78       78.37     29.66 o
  -9   2   8     1014.83      766.56     64.34 o
  -8   2   8      756.59      700.61     49.06 o
  -7   2   8      315.17      324.62     31.12 o
  -6   2   8       14.91       14.52     13.30 o
  -5   2   8      506.48      521.44     16.63 o
  -4   2   8     1278.95     1217.96     34.78 o
  -3   2   8     1654.92     1511.02     30.86 o
  -2   2   8     2801.71     2904.75     36.70 o
  -1   2   8     3567.97     3656.05     43.08 o
   0   2   8      512.44      504.50     16.66 o
   1   2   8      345.60      409.71     16.35 o
   2   2   8       71.55       43.93      6.37 o
   3   2   8     3271.24     3422.01     59.27 o
   4   2   8       21.05        6.15      7.60 o
   5   2   8      644.99      674.15     25.72 o
   6   2   8      104.27      106.56     12.73 o
   7   2   8        2.40        2.30     10.43 o
   8   2   8      344.21      367.94     21.86 o
   9   2   8      196.26      206.68     19.04 o
  10   2   8       56.47       34.54     17.08 o
 -10   3   8      503.87      577.04     51.96 o
  -9   3   8      116.02      159.55     44.55 o
  -8   3   8      213.12      265.51     32.76 o
  -7   3   8      243.35      239.93     26.29 o
  -6   3   8     4405.96     4503.93     78.07 o
  -5   3   8     1714.61     1644.74     73.56 o
  -4   3   8     3083.32     3306.00     57.73 o
  -3   3   8       11.36       19.04      5.65 o
  -2   3   8       48.65       42.32      6.15 o
  -1   3   8      608.87      675.78     17.37 o
   0   3   8     2073.48     2024.60     37.10 o
   1   3   8     2490.13     2491.78     52.90 o
   2   3   8      371.90      344.75     20.52 o
   3   3   8       90.91       80.14     16.35 o
   4   3   8      123.11      134.75     12.01 o
   5   3   8      790.98      756.40     26.85 o
   6   3   8       43.35       56.95     11.70 o
   7   3   8      879.54      895.65     34.19 o
   8   3   8       16.06       15.03     10.39 o
   9   3   8       15.49        5.88     12.86 o
  10   3   8        1.73       29.57     16.48 o
 -10   4   8      546.98      618.69     60.07 o
  -9   4   8       16.82        4.48     23.07 o
  -8   4   8     1352.24     1410.77     81.52 o
  -7   4   8      239.26      252.69     27.60 o
  -6   4   8     1166.61     1114.33     40.45 o
  -5   4   8      175.50      179.05     11.71 o
  -4   4   8     2400.58     2463.70     50.35 o
  -3   4   8     1730.03     1750.94     41.93 o
  -2   4   8    10601.47    10167.11    100.76 o
  -1   4   8      211.63      232.63     13.48 o
   0   4   8     3526.30     3530.72     58.76 o
   1   4   8      238.90      180.04      8.38 o
   2   4   8      953.48      918.98     43.65 o
   3   4   8       24.81       13.53      7.10 o
   4   4   8     1755.03     1757.05     44.14 o
   5   4   8      142.98      153.79     14.08 o
   6   4   8      861.29      864.49     32.02 o
   7   4   8      187.77      159.21     16.19 o
   8   4   8       10.63       18.92     13.22 o
   9   4   8       70.46      102.65     17.76 o
  10   4   8        3.44       -0.70     18.00 o
 -10   5   8      330.07      436.09     42.06 o
  -9   5   8       17.49       19.62     19.74 o
  -8   5   8       57.33       96.38     17.24 o
  -7   5   8      278.83      272.50     23.98 o
  -6   5   8     2428.41     2622.38     54.64 o
  -5   5   8     1042.54     1091.08     39.89 o
  -4   5   8     2971.68     3089.45     60.80 o
  -3   5   8        0.34        7.66      6.94 o
  -2   5   8       23.82       28.45      8.62 o
  -1   5   8     3556.55     3556.69     54.11 o
   0   5   8       81.81       71.29     13.00 o
   1   5   8     1047.46      990.96     39.08 o
   2   5   8     4345.57     4616.59     58.43 o
   3   5   8      217.96      211.55     14.47 o
   4   5   8       67.65       67.15     10.70 o
   5   5   8      372.52      370.13     24.96 o
   6   5   8        2.73        0.15     11.16 o
   7   5   8      195.83      179.07     16.32 o
   8   5   8      111.07      102.57     16.89 o
   9   5   8        0.05        0.14     14.91 o
  10   5   8       13.53       25.48     18.76 o
 -10   6   8       49.31       47.98     21.80 o
  -9   6   8      556.90      639.47     41.68 o
  -8   6   8      138.79      120.95     21.55 o
  -7   6   8      913.00      847.96     50.67 o
  -6   6   8      712.88      734.02     43.60 o
  -5   6   8      376.15      407.09     22.98 o
  -4   6   8      136.90      131.62     12.59 o
  -3   6   8     6135.95     6479.86     61.91 o
  -2   6   8      353.13      324.49     18.00 o
  -1   6   8      425.25      474.72     28.95 o
   0   6   8     2430.77     2121.17     69.54 o
   1   6   8     1093.53     1102.27     37.88 o
   2   6   8      593.61      539.80     28.85 o
   3   6   8     1009.35      968.98     27.07 o
   4   6   8      339.03      305.51     30.89 o
   5   6   8       33.81       31.01     11.19 o
   6   6   8       65.54       32.09     12.71 o
   7   6   8        1.37       -3.13     11.32 o
   8   6   8      141.77      131.59     17.25 o
   9   6   8       24.27       14.08     16.18 o
  10   6   8       91.80       60.31     24.11 o
 -10   7   8       33.70       31.53     22.85 o
  -9   7   8      157.11      184.33     27.55 o
  -8   7   8        1.96       -4.09     15.88 o
  -7   7   8       20.66       38.91     15.25 o
  -6   7   8      667.24      681.40     41.25 o
  -5   7   8      352.36      360.21     19.98 o
  -4   7   8       16.41        6.12      6.20 o
  -3   7   8      374.33      343.06     14.73 o
  -2   7   8      984.57     1116.59     34.97 o
  -1   7   8      708.92      700.08     28.62 o
   0   7   8     1278.43     1252.47     57.24 o
   1   7   8     1647.87     1651.48     46.57 o
   2   7   8       34.18       25.54      9.10 o
   3   7   8     2921.40     2759.86     54.59 o
   4   7   8     4643.91     4697.56     94.93 o
   5   7   8       14.53       15.65     13.34 o
   6   7   8       72.67       66.66     15.06 o
   7   7   8        2.56      -10.82     16.76 o
   8   7   8        2.00        8.87     14.51 o
   9   7   8        0.41       -6.73     19.08 o
 -10   8   8        2.72      -11.62     39.96 o
  -9   8   8       58.96       47.41     41.24 o
  -8   8   8      122.18      115.66     20.16 o
  -7   8   8       48.79       25.85     15.42 o
  -6   8   8      420.22      415.33     28.44 o
  -5   8   8      249.71      229.37     16.74 o
  -4   8   8      471.03      525.16     21.36 o
  -3   8   8       69.88       45.79     14.37 o
  -2   8   8      845.43      866.08     31.96 o
  -1   8   8      274.09      258.41     14.09 o
   0   8   8      773.50      763.57     24.26 o
   1   8   8       44.53       34.17     14.43 o
   2   8   8     3791.00     3782.59    104.06 o
   3   8   8        2.67       27.08     19.41 o
   4   8   8     2727.76     2829.68     85.82 o
   5   8   8        6.31       -1.37     17.60 o
   6   8   8      119.23       93.06     21.02 o
   7   8   8       61.88       39.04     19.23 o
   8   8   8      162.64      173.08     22.30 o
   9   8   8       26.73       34.58     21.69 o
  -9   9   8        3.40        7.50     21.82 o
  -8   9   8       44.60       35.33     22.90 o
  -7   9   8      464.22      495.18     40.97 o
  -6   9   8       27.43        3.89     17.27 o
  -5   9   8      544.92      491.01     27.62 o
  -4   9   8      365.48      341.84     19.64 o
  -3   9   8        1.47       -7.50     14.02 o
  -2   9   8      605.56      620.93     28.75 o
  -1   9   8      236.84      246.43     22.28 o
   0   9   8      255.26      331.06     18.36 o
   1   9   8      759.65      693.95     26.00 o
   2   9   8     3172.28     2790.27     80.10 o
   3   9   8     1026.62     1020.96     57.08 o
   4   9   8      287.62      278.66     32.81 o
   5   9   8      221.28      202.80     25.97 o
   6   9   8       46.35       52.48     21.47 o
   7   9   8       62.68       48.82     29.17 o
   8   9   8       12.54       38.56     22.83 o
   9   9   8        0.74        1.46     21.49 o
  -9  10   8      501.74      639.92     53.95 o
  -8  10   8       52.81       37.70     29.25 o
  -7  10   8     1036.66     1179.04     63.62 o
  -6  10   8      484.60      453.08     38.53 o
  -5  10   8       36.99       32.54     14.74 o
  -4  10   8      258.90      234.31     20.78 o
  -3  10   8     1131.48     1138.06     37.35 o
  -2  10   8      259.70      257.72     19.85 o
  -1  10   8     1133.06     1082.70     42.47 o
   0  10   8      552.34      492.34     29.38 o
   1  10   8       40.37       30.08     14.57 o
   2  10   8      584.86      660.09     38.42 o
   3  10   8      435.73      415.79     30.94 o
   4  10   8      351.80      431.40     32.65 o
   5  10   8      506.95      540.64     32.95 o
   6  10   8      222.08      212.03     26.43 o
   7  10   8       21.23        8.38     18.63 o
   8  10   8        0.12      -14.68     20.34 o
   9  10   8       46.48      104.60     24.99 o
  -9  11   8      219.72      267.86     39.14 o
  -8  11   8      158.68      232.80     34.38 o
  -7  11   8       19.14       44.20     28.43 o
  -6  11   8      776.37      802.23     52.71 o
  -5  11   8       10.76       13.30     16.08 o
  -4  11   8      262.49      219.66     19.77 o
  -3  11   8      498.43      509.62     28.71 o
  -2  11   8       10.81       10.91     11.74 o
  -1  11   8        0.63       -3.33     11.09 o
   0  11   8      635.78      619.88     34.27 o
   1  11   8      112.38      128.62     18.18 o
   2  11   8      686.83      680.97     38.26 o
   3  11   8        9.73       27.35     15.45 o
   4  11   8      418.77      465.21     35.19 o
   5  11   8      120.32      123.80     19.53 o
   6  11   8      175.66      173.04     23.74 o
   7  11   8       19.55       16.76     17.43 o
   8  11   8       18.22       -1.39     21.52 o
  -8  12   8      646.32      707.97     54.40 o
  -7  12   8      169.45      195.65     29.53 o
  -6  12   8       67.50       67.20     19.79 o
  -5  12   8       15.31       11.78     19.63 o
  -4  12   8       99.70       60.30     13.15 o
  -3  12   8        2.50      -11.16     12.78 o
  -2  12   8      945.22      914.07     34.24 o
  -1  12   8        1.83       -2.43     11.26 o
   0  12   8      862.25      875.15     35.33 o
   1  12   8      216.77      212.41     22.81 o
   2  12   8       18.58       14.42     17.04 o
   3  12   8      260.04      260.21     27.67 o
   4  12   8     2075.72     2043.10     70.64 o
   5  12   8       85.67       88.94     20.28 o
   6  12   8      162.03      177.54     26.23 o
   7  12   8       81.55       78.56     22.39 o
   8  12   8        5.67       26.31     20.41 o
  -8  13   8        8.13       14.43     26.37 o
  -7  13   8       59.45       36.54     24.84 o
  -6  13   8       69.87       30.03     19.28 o
  -5  13   8      101.92       79.81     21.30 o
  -4  13   8      572.37      536.63     35.20 o
  -3  13   8      123.43      133.27     17.78 o
  -2  13   8       80.58       90.60     12.68 o
  -1  13   8      657.14      628.44     31.75 o
   0  13   8       11.61      -12.01     14.42 o
   1  13   8      278.62      257.12     24.11 o
   2  13   8      220.28      247.76     24.36 o
   3  13   8       12.23       21.74     14.80 o
   4  13   8      134.04      206.93     24.64 o
   5  13   8      421.94      455.33     39.36 o
   6  13   8        5.30       14.35     20.23 o
   7  13   8      327.37      488.71     43.11 o
  -7  14   8        6.14        0.09     24.79 o
  -6  14   8      112.70       87.28     22.95 o
  -5  14   8       14.50       18.24     17.12 o
  -4  14   8      282.01      270.68     32.51 o
  -3  14   8      107.52      105.49     16.76 o
  -2  14   8        1.25       -8.23     13.41 o
  -1  14   8      245.33      240.87     24.31 o
   0  14   8      221.18      207.83     23.03 o
   1  14   8       16.77      -10.89     14.40 o
   2  14   8      161.49      127.82     24.43 o
   3  14   8      437.75      449.84     35.73 o
   4  14   8      180.96      156.64     26.69 o
   5  14   8      191.63      213.88     29.07 o
   6  14   8      252.74      314.85     34.77 o
   7  14   8        1.30       31.56     22.99 o
  -6  15   8       40.24       28.49     25.22 o
  -5  15   8       21.60        7.08     21.89 o
  -4  15   8        4.04       17.76     23.38 o
  -3  15   8       39.53       38.95     13.87 o
  -2  15   8      291.46      310.49     32.82 o
  -1  15   8      148.73      117.46     19.75 o
   0  15   8      341.73      373.32     30.66 o
   1  15   8      191.59      172.88     22.77 o
   2  15   8        9.31       13.80     15.78 o
   3  15   8       77.00       74.88     32.53 o
   4  15   8       10.85        1.45     21.40 o
   5  15   8      293.48      336.65     34.85 o
   6  15   8       64.37       90.04     23.97 o
  -6  16   8       17.70      -13.43     22.69 o
  -5  16   8       17.85       21.18     19.25 o
  -4  16   8        5.56        2.07     24.76 o
  -3  16   8      106.84      115.11     23.27 o
  -2  16   8       11.34       20.01     16.42 o
  -1  16   8      155.43      144.48     27.37 o
   0  16   8       28.28       16.22     16.37 o
   1  16   8       25.05        9.72     15.93 o
   2  16   8      162.72      147.90     25.25 o
   3  16   8        0.56      -22.85     20.74 o
   4  16   8       46.97       40.27     24.14 o
   5  16   8        5.75       15.00     20.53 o
  -4  17   8       10.80       50.36     33.37 o
  -3  17   8       17.60       40.65     26.83 o
  -2  17   8        8.97       18.14     16.95 o
  -1  17   8      116.43      155.85     30.22 o
   0  17   8        3.72        4.26     16.56 o
   1  17   8      194.99      171.29     27.71 o
   2  17   8        6.62       12.41     19.03 o
   3  17   8       28.75       14.00     24.74 o
   4  17   8        2.15       14.40     20.02 o
  -3  18   8      102.80      232.36     48.25 o
  -2  18   8       71.02       61.65     21.99 o
  -1  18   8       20.33       67.52     26.47 o
   0  18   8        6.30        0.24     17.58 o
   1  18   8        8.04        0.62     20.20 o
   2  18   8        2.29        0.09     21.00 o
   3  18   8        9.80       -0.57     20.37 o
  -9   0   9     1128.13     1070.04    112.38 o
  -7   0   9       16.39       15.15     19.08 o
  -5   0   9     2774.44     2830.25     82.61 o
  -3   0   9      159.94      158.52     18.70 o
  -1   0   9     2564.08     2556.38     57.72 o
   1   0   9     1827.32     2021.99     60.50 o
   3   0   9        2.98       19.16     18.41 o
   5   0   9     1228.28     1288.57     54.99 o
   7   0   9       69.85       35.81     14.51 o
   9   0   9       70.45       61.64     19.85 o
 -10   1   9       51.93       47.73     24.80 o
  -9   1   9      177.21      150.88     36.22 o
  -8   1   9      531.38      525.54     51.88 o
  -7   1   9      433.09      401.20     37.17 o
  -6   1   9      309.55      311.51     24.43 o
  -5   1   9        0.16        8.70     10.31 o
  -4   1   9      463.42      490.75     23.21 o
  -3   1   9      731.01      746.90     27.10 o
  -2   1   9     3755.34     3828.99     48.25 o
  -1   1   9     1001.33     1014.65     25.16 o
   0   1   9      754.20      804.62     27.31 o
   1   1   9     1905.23     1929.12     38.90 o
   2   1   9     1509.12     1429.98     37.32 o
   3   1   9      299.58      313.22     17.78 o
   4   1   9       53.88       53.36     10.88 o
   5   1   9       86.53       80.13     11.54 o
   6   1   9       32.72       35.40     11.50 o
   7   1   9       62.14       68.33     12.34 o
   8   1   9       65.02       51.96     12.25 o
   9   1   9       28.46       44.36     13.73 o
  10   1   9       40.98       73.93     19.07 o
 -10   2   9      435.21      398.55     78.11 o
  -9   2   9      272.83      219.97     38.86 o
  -8   2   9      227.82      185.54     29.95 o
  -7   2   9      518.81      493.34     41.30 o
  -6   2   9     1384.90     1417.16     56.60 o
  -5   2   9        8.82       -2.63     10.27 o
  -4   2   9     1900.12     1875.66     44.03 o
  -3   2   9      375.50      394.59     20.44 o
  -2   2   9        2.47        9.43      5.12 o
  -1   2   9     1676.38     1635.25     32.13 o
   0   2   9     4783.24     4737.90     53.12 o
   1   2   9      950.91      952.93     26.34 o
   2   2   9     1524.31     1600.67     35.03 o
   3   2   9      438.16      381.75     16.57 o
   4   2   9       61.89       51.73     10.94 o
   5   2   9       55.90       52.36     10.09 o
   6   2   9      454.17      480.38     24.29 o
   7   2   9       41.09       38.34     11.11 o
   8   2   9       14.35       29.19     12.53 o
   9   2   9       25.63       26.36     13.63 o
  10   2   9        3.52       29.18     18.46 o
 -10   3   9        1.96       55.62     37.67 o
  -9   3   9      416.19      490.51     45.59 o
  -8   3   9      765.16      830.31     55.76 o
  -7   3   9       33.19       21.47     15.65 o
  -6   3   9      575.84      605.76     31.78 o
  -5   3   9       86.53       81.84     15.07 o
  -4   3   9     1290.26     1278.06     32.97 o
  -3   3   9     3021.98     2889.47     45.16 o
  -2   3   9     4310.61     4525.05     62.23 o
  -1   3   9     3004.26     2747.09     36.97 o
   0   3   9      282.98      267.65     20.58 o
   1   3   9        1.01       -6.85      9.40 o
   2   3   9      541.68      590.09     27.94 o
   3   3   9      488.81      474.12     23.03 o
   4   3   9      470.36      523.45     25.08 o
   5   3   9     1623.12     1764.32     41.88 o
   6   3   9     1195.01     1228.02     37.50 o
   7   3   9      645.56      553.36     28.34 o
   8   3   9        1.15       15.47     12.85 o
   9   3   9       29.92       43.19     15.05 o
  10   3   9       25.44       44.84     18.07 o
 -10   4   9        7.18       52.37     35.85 o
  -9   4   9        4.86       11.76     27.15 o
  -8   4   9       83.68      104.17     28.44 o
  -7   4   9      607.77      674.92     42.36 o
  -6   4   9       79.43       77.22     13.53 o
  -5   4   9      838.74      970.92     39.26 o
  -4   4   9     1584.20     1550.64     38.89 o
  -3   4   9     1760.59     1740.64     44.58 o
  -2   4   9      135.59      155.54     15.70 o
  -1   4   9      437.19      506.75     21.62 o
   0   4   9      161.80      145.77     16.09 o
   1   4   9     2321.40     2176.63     46.36 o
   2   4   9       38.01       13.70     10.64 o
   3   4   9     1676.73     1867.17     38.46 o
   4   4   9       19.66       16.14     15.19 o
   5   4   9      437.86      443.77     26.24 o
   6   4   9       22.60       32.68     14.29 o
   7   4   9      470.22      473.72     26.38 o
   8   4   9       35.39       34.94     12.87 o
   9   4   9       10.46       30.58     15.15 o
  10   4   9       29.62       28.74     16.80 o
 -10   5   9      154.98      147.57     49.01 o
  -9   5   9      179.30      130.09     35.54 o
  -8   5   9      397.87      383.83     50.03 o
  -7   5   9       48.58       74.68     18.46 o
  -6   5   9        9.60       18.07     11.20 o
  -5   5   9      818.62      849.10     36.85 o
  -4   5   9      549.05      589.25     31.58 o
  -3   5   9     1254.47     1231.67     31.88 o
  -2   5   9      169.40      165.96     14.74 o
  -1   5   9      926.25      913.80     31.98 o
   0   5   9      143.11      122.48     23.18 o
   1   5   9      315.39      285.95     25.31 o
   2   5   9       23.52       18.76      7.30 o
   3   5   9      270.60      272.09     14.15 o
   4   5   9     2249.23     2154.82     68.55 o
   5   5   9     1677.75     1746.60     48.97 o
   6   5   9      584.09      530.49     25.38 o
   7   5   9       29.26       24.48     13.80 o
   8   5   9      236.24      242.03     22.64 o
   9   5   9       11.31        0.76     15.13 o
 -10   6   9      162.81      248.16     41.86 o
  -9   6   9       67.38       59.57     23.59 o
  -8   6   9        7.77        2.72     22.46 o
  -7   6   9        1.60       24.72     17.41 o
  -6   6   9      157.32      164.03     27.14 o
  -5   6   9        7.35        6.76     12.67 o
  -4   6   9      207.56      228.67     16.38 o
  -3   6   9      578.53      615.72     26.89 o
  -2   6   9       88.12       92.93     13.00 o
  -1   6   9       16.65       28.98     10.35 o
   0   6   9      946.86      839.67     73.94 o
   1   6   9      412.76      478.90     27.08 o
   2   6   9      863.06      795.04     33.59 o
   3   6   9        2.46       -1.38     13.93 o
   4   6   9      174.16      184.98     22.74 o
   5   6   9      138.07      127.54     23.28 o
   6   6   9      277.80      289.63     23.82 o
   7   6   9       25.20       13.95     12.39 o
   8   6   9      223.57      233.07     22.60 o
   9   6   9       10.10        3.95     21.31 o
  -9   7   9      134.78      133.16     25.16 o
  -8   7   9      197.27      224.32     34.86 o
  -7   7   9      426.29      447.06     44.70 o
  -6   7   9      330.05      346.64     30.42 o
  -5   7   9      167.48      123.80     14.25 o
  -4   7   9      230.70      249.10     19.62 o
  -3   7   9     1643.81     1622.67     39.58 o
  -2   7   9      431.89      411.48     22.45 o
  -1   7   9      102.95       98.78     12.09 o
   0   7   9       74.34       53.85      8.72 o
   1   7   9      213.56      243.44     20.63 o
   2   7   9        3.55       -7.59     12.62 o
   3   7   9      420.28      418.08     34.01 o
   4   7   9      882.22      919.03     43.45 o
   5   7   9       97.84       56.26     12.09 o
   6   7   9        2.23      -15.73     13.91 o
   7   7   9      196.93      186.43     19.24 o
   8   7   9      114.25      115.03     19.06 o
   9   7   9      169.16      160.30     21.96 o
  -9   8   9      399.44      425.93     42.87 o
  -8   8   9       52.13       27.19     20.02 o
  -7   8   9       22.56       35.09     21.07 o
  -6   8   9       11.08        4.51     19.88 o
  -5   8   9      172.18      110.66     13.01 o
  -4   8   9      137.59      101.77     12.45 o
  -3   8   9      541.09      558.83     25.46 o
  -2   8   9       47.50       33.50     10.04 o
  -1   8   9      125.24      142.97     14.85 o
   0   8   9     1292.58     1351.43     45.00 o
   1   8   9      126.96      119.77     16.89 o
   2   8   9        7.85       12.19     16.53 o
   3   8   9      135.11      121.06     26.25 o
   4   8   9        1.57       10.35     48.92 o
   5   8   9      254.39      198.92     30.23 o
   6   8   9        4.04      -26.20     18.28 o
   7   8   9      377.89      327.51     30.49 o
   8   8   9        9.62       -7.29     17.21 o
   9   8   9        2.70       29.02     23.60 o
  -9   9   9        4.14       45.99     26.84 o
  -8   9   9      438.37      542.59     46.70 o
  -7   9   9      193.47      200.04     27.47 o
  -6   9   9      157.56       91.19     21.56 o
  -5   9   9       81.15       60.36     12.12 o
  -4   9   9      769.66      754.95     36.53 o
  -3   9   9       56.28       32.99     12.75 o
  -2   9   9     1325.57     1261.25     41.81 o
  -1   9   9      918.98      963.96     41.55 o
   0   9   9      207.03      223.17     23.34 o
   1   9   9      921.88     1024.86     48.85 o
   2   9   9      297.60      335.58     33.79 o
   3   9   9     1135.35     1075.18     54.66 o
   4   9   9      220.29      172.71     24.87 o
   5   9   9      381.85      428.56     31.88 o
   6   9   9       61.70       44.89     25.51 o
   7   9   9       10.16       19.05     21.26 o
   8   9   9        0.81       -5.05     20.48 o
  -9  10   9      163.59      217.92     35.28 o
  -8  10   9        1.01       17.95     23.15 o
  -7  10   9      304.85      397.82     39.77 o
  -6  10   9      223.15      234.44     29.27 o
  -5  10   9      972.63      998.84     65.76 o
  -4  10   9      281.78      291.38     29.29 o
  -3  10   9       49.17       17.22     12.28 o
  -2  10   9       23.78       48.64     12.07 o
  -1  10   9     1586.40     1522.81     53.36 o
   0  10   9      690.31      702.42     36.80 o
   1  10   9      302.30      332.96     26.96 o
   2  10   9     2078.84     2213.33     68.18 o
   3  10   9       59.41       94.46     28.10 o
   4  10   9       40.53       54.80     19.83 o
   5  10   9       13.80       20.41     27.28 o
   6  10   9       35.16       58.57     22.38 o
   7  10   9        2.02        1.52     18.43 o
   8  10   9        3.09        6.36     18.52 o
  -8  11   9      211.62      258.73     34.75 o
  -7  11   9      124.26      139.78     26.18 o
  -6  11   9      498.35      492.60     41.14 o
  -5  11   9      155.86      201.61     27.18 o
  -4  11   9       11.20       -4.25     15.62 o
  -3  11   9     1729.44     1789.74     61.10 o
  -2  11   9      953.64      974.69     39.30 o
  -1  11   9      957.72      940.53     43.20 o
   0  11   9      447.14      442.93     29.79 o
   1  11   9      341.80      380.90     29.88 o
   2  11   9        6.72       36.72     16.33 o
   3  11   9     1459.89     1428.81     58.61 o
   4  11   9       98.31      117.38     24.20 o
   5  11   9       54.70       41.83     16.23 o
   6  11   9      101.68      111.67     31.14 o
   7  11   9       11.17        8.67     18.42 o
   8  11   9        8.35       49.66     22.69 o
  -8  12   9        7.37       17.04     25.72 o
  -7  12   9      166.03      137.92     23.81 o
  -6  12   9      218.48      199.45     29.68 o
  -5  12   9     1632.72     1772.52     78.79 o
  -4  12   9        2.01        2.42     13.67 o
  -3  12   9      300.07      299.54     25.33 o
  -2  12   9      110.66      117.47     14.44 o
  -1  12   9      716.73      760.05     40.93 o
   0  12   9      131.49      103.73     16.49 o
   1  12   9     1008.95     1044.62     47.58 o
   2  12   9       86.09       97.29     19.36 o
   3  12   9      313.67      290.15     29.37 o
   4  12   9      150.60      178.51     25.82 o
   5  12   9      110.89      137.73     26.44 o
   6  12   9       41.19       30.63     21.12 o
   7  12   9       28.38       20.43     18.79 o
  -7  13   9       38.15       64.09     26.25 o
  -6  13   9        1.77      -18.23     24.75 o
  -5  13   9      155.07      145.16     51.64 o
  -4  13   9      118.34      103.70     19.10 o
  -3  13   9      379.70      348.96     27.05 o
  -2  13   9      349.44      304.93     25.41 o
  -1  13   9     1007.03      958.70     40.10 o
   0  13   9       18.45       -3.26     16.53 o
   1  13   9       80.96       79.54     17.17 o
   2  13   9      439.51      519.31     37.64 o
   3  13   9       39.82       56.80     16.43 o
   4  13   9      120.37       91.48     19.87 o
   5  13   9       31.72       39.51     17.78 o
   6  13   9        8.51      -10.20     20.28 o
   7  13   9        2.33        5.51     21.22 o
  -6  14   9       29.75       17.40     23.04 o
  -5  14   9        6.96       -3.76     34.86 o
  -4  14   9      440.55      538.14     46.65 o
  -3  14   9      117.44       89.96     16.65 o
  -2  14   9       45.97       51.94     16.46 o
  -1  14   9        1.99       10.87     13.80 o
   0  14   9       23.79       27.69     14.56 o
   1  14   9       33.03       14.68     15.10 o
   2  14   9       20.52       57.19     17.50 o
   3  14   9        5.31       -1.21     16.70 o
   4  14   9        7.34        4.26     28.29 o
   5  14   9        8.06        8.03     23.42 o
   6  14   9       82.74       89.46     29.17 o
  -6  15   9       86.38       88.34     25.04 o
  -5  15   9        2.38        1.70     26.17 o
  -4  15   9       14.57       19.58     21.48 o
  -3  15   9        4.02       10.36     16.41 o
  -2  15   9       28.80       27.66     16.92 o
  -1  15   9        5.64       46.96     25.11 o
   0  15   9        9.42       -3.79     17.27 o
   1  15   9        3.13      -25.61     17.08 o
   2  15   9      122.14      121.90     20.89 o
   3  15   9      175.63      215.99     28.62 o
   4  15   9        0.86      -10.94     27.08 o
   5  15   9       27.11       44.87     21.34 o
  -5  16   9       95.45       67.99     24.98 o
  -4  16   9        1.20      -11.15     20.02 o
  -3  16   9      261.12      266.47     40.48 o
  -2  16   9        9.27       12.31     16.83 o
  -1  16   9       36.10        6.51     17.44 o
   0  16   9       16.02       18.69     19.70 o
   1  16   9       29.06       24.87     18.23 o
   2  16   9       94.30      100.25     24.50 o
   3  16   9        0.65      -12.42     22.04 o
   4  16   9        2.38       14.85     21.17 o
  -3  17   9        2.03       21.76     32.51 o
  -2  17   9      145.09      159.73     35.47 o
  -1  17   9        7.19       -7.03     22.03 o
   0  17   9       95.51       76.42     31.80 o
   1  17   9       14.78        6.32     19.18 o
   2  17   9       24.48       19.24     21.55 o
   3  17   9       12.82        7.80     27.39 o
  -1  18   9      108.34      114.39     32.51 o
   0  18   9        1.39        2.41     23.99 o
   1  18   9       21.53        3.89     20.64 o
 -10   0  10      181.77      137.12     55.31 o
  -8   0  10     1671.32     1488.74    350.50 o
  -6   0  10      978.92      984.07     68.70 o
  -4   0  10      149.66      140.74     19.50 o
  -2   0  10      121.04      116.52     16.42 o
   0   0  10     1287.43     1342.54     53.32 o
   2   0  10       32.19       44.96     14.53 o
   4   0  10      709.29      695.85     40.78 o
   6   0  10       18.82       28.48     17.83 o
   8   0  10       56.06       71.09     17.91 o
 -10   1  10      665.33      841.20     82.79 o
  -9   1  10       18.68        2.48     21.31 o
  -8   1  10      215.02      233.91     37.46 o
  -7   1  10       21.20       24.55     14.62 o
  -6   1  10      126.01      128.74     17.57 o
  -5   1  10      897.06      861.99     38.73 o
  -4   1  10      344.36      380.95     20.53 o
  -3   1  10      238.33      271.57     18.01 o
  -2   1  10      262.44      269.66     13.45 o
  -1   1  10      122.04      127.80     12.67 o
   0   1  10     1169.77     1245.72     30.31 o
   1   1  10      770.27      726.49     25.25 o
   2   1  10       72.30       52.89     15.22 o
   3   1  10      671.71      705.77     25.14 o
   4   1  10      159.96      183.20     14.57 o
   5   1  10      126.80       99.33     13.50 o
   6   1  10       15.17       14.34     11.74 o
   7   1  10      124.35      132.02     14.73 o
   8   1  10      173.62      152.69     16.79 o
   9   1  10       64.88       66.87     14.06 o
 -10   2  10        1.65       52.64     59.49 o
  -9   2  10      262.84      256.34     41.36 o
  -8   2  10       30.46       14.54     21.31 o
  -7   2  10      649.42      643.28     55.07 o
  -6   2  10       31.51       12.67     10.43 o
  -5   2  10       71.30       51.71     11.34 o
  -4   2  10      401.77      404.21     24.08 o
  -3   2  10     2437.19     2479.29     54.79 o
  -2   2  10     1220.88     1204.13     26.08 o
  -1   2  10     1170.47     1157.57     27.19 o
   0   2  10       15.41       11.04     10.98 o
   1   2  10      241.13      265.10     15.22 o
   2   2  10      391.10      313.27     16.44 o
   3   2  10     1017.38      928.38     28.98 o
   4   2  10      191.71      163.29     16.25 o
   5   2  10     1100.18     1157.96     36.22 o
   6   2  10        4.44       14.39     11.36 o
   7   2  10       72.94       71.90     12.67 o
   8   2  10        3.67        3.52     12.52 o
   9   2  10       81.21       93.49     15.36 o
 -10   3  10        2.78       31.78     38.06 o
  -9   3  10       23.22       21.73     20.07 o
  -8   3  10        4.20       29.70     20.20 o
  -7   3  10       11.43      -10.73     12.98 o
  -6   3  10     1261.01     1168.84     83.16 o
  -5   3  10       31.54       28.82     12.90 o
  -4   3  10      894.34      831.49     37.63 o
  -3   3  10      514.14      581.54     27.18 o
  -2   3  10     1268.36     1362.03     30.88 o
  -1   3  10        0.92        8.51      5.67 o
   0   3  10     5026.58     5054.31     66.05 o
   1   3  10       36.24       45.84      8.26 o
   2   3  10     1914.14     1921.00     61.91 o
   3   3  10      814.31      817.85     29.87 o
   4   3  10      172.76      158.28     15.41 o
   5   3  10      467.63      467.63     24.02 o
   6   3  10       65.99       85.68     13.33 o
   7   3  10      286.96      294.37     24.44 o
   8   3  10       66.67       69.85     14.98 o
   9   3  10       15.20       13.23     16.23 o
 -10   4  10      124.46      203.42     76.18 o
  -9   4  10        8.50       34.19     28.43 o
  -8   4  10      828.95      768.30     60.11 o
  -7   4  10       67.44       64.73     17.90 o
  -6   4  10      293.77      292.65     23.51 o
  -5   4  10      260.41      298.26     25.11 o
  -4   4  10      363.47      335.58     25.57 o
  -3   4  10      240.50      215.15     16.83 o
  -2   4  10     3834.47     3996.72     71.13 o
  -1   4  10        0.40       -2.65     12.08 o
   0   4  10      711.01      856.85     44.34 o
   1   4  10      674.97      571.48     22.70 o
   2   4  10     2259.43     2341.67     46.75 o
   3   4  10      127.51       89.40     22.66 o
   4   4  10     1531.20     1512.78     57.14 o
   5   4  10       54.24       72.43     13.31 o
   6   4  10      533.41      501.12     24.90 o
   7   4  10       56.61       65.29     14.97 o
   8   4  10        1.35       15.02     13.52 o
   9   4  10        7.92       25.34     16.83 o
  -9   5  10      163.12      266.34     49.44 o
  -8   5  10       16.69       31.92     20.66 o
  -7   5  10      186.11      184.16     25.11 o
  -6   5  10      198.85      244.35     27.73 o
  -5   5  10     1531.55     1526.74     83.38 o
  -4   5  10      459.47      447.25     28.39 o
  -3   5  10      263.73      251.50     18.43 o
  -2   5  10      321.45      335.90     21.55 o
  -1   5  10       36.16       14.37     10.53 o
   0   5  10     2395.58     2295.60     69.26 o
   1   5  10      887.08      990.74     44.79 o
   2   5  10      901.92      961.63     32.66 o
   3   5  10       37.10       12.28     10.90 o
   4   5  10        0.28       11.14     10.36 o
   5   5  10     1616.15     1704.26     56.93 o
   6   5  10        2.18       12.50     19.07 o
   7   5  10       39.76       34.73     13.16 o
   8   5  10      110.58      127.59     18.07 o
   9   5  10        3.25        2.29     16.35 o
  -9   6  10      100.11      194.98     39.14 o
  -8   6  10      102.50      120.28     32.26 o
  -7   6  10     1064.41     1095.34     61.91 o
  -6   6  10        7.30       17.36     18.12 o
  -5   6  10     1488.93     1331.06     66.48 o
  -4   6  10      597.03      565.08     34.64 o
  -3   6  10     1506.25     1460.91     43.55 o
  -2   6  10      272.33      200.46     22.00 o
  -1   6  10     5235.18     5269.89     85.99 o
   0   6  10       98.47       52.61     14.48 o
   1   6  10      451.49      416.31     26.89 o
   2   6  10       82.18       68.07     20.94 o
   3   6  10     1697.28     1735.67     42.37 o
   4   6  10      231.14      227.23     20.00 o
   5   6  10      543.17      484.64     29.44 o
   6   6  10       81.97       75.12     25.82 o
   7   6  10        8.47        4.75     15.71 o
   8   6  10       41.89       28.38     18.84 o
   9   6  10       13.77       37.11     22.13 o
  -9   7  10      238.19      376.25     41.47 o
  -8   7  10      138.84      180.23     48.78 o
  -7   7  10        2.48       31.59     22.06 o
  -6   7  10      200.28      225.76     27.41 o
  -5   7  10       99.43      116.75     16.93 o
  -4   7  10      181.36      171.46     21.20 o
  -3   7  10      618.50      603.10     26.37 o
  -2   7  10       48.72       41.88     14.11 o
  -1   7  10       60.09       98.62     17.77 o
   0   7  10      612.60      619.02     34.59 o
   1   7  10      140.63      197.27     27.45 o
   2   7  10       44.86       15.07     19.89 o
   3   7  10       28.38       33.73     13.51 o
   4   7  10        4.18       -7.56     20.84 o
   5   7  10       69.69       64.95     17.87 o
   6   7  10      108.60       47.50     27.89 o
   7   7  10       23.56       25.04     17.90 o
   8   7  10      160.74      163.11     30.08 o
  -9   8  10      105.39      155.80     35.13 o
  -8   8  10      702.09      796.61     66.65 o
  -7   8  10        1.73       47.05     27.37 o
  -6   8  10     1374.23     1415.73     78.06 o
  -5   8  10      523.73      425.05     28.40 o
  -4   8  10        0.88       -4.77     13.91 o
  -3   8  10       61.54       59.90     11.42 o
  -2   8  10     1428.26     1479.63     45.44 o
  -1   8  10       52.57       42.06     11.48 o
   0   8  10      810.62      788.40     37.55 o
   1   8  10      139.55      133.64     16.95 o
   2   8  10       32.32       11.39     14.58 o
   3   8  10      112.07      116.97     21.12 o
   4   8  10        5.97       -8.76     20.51 o
   5   8  10       43.63       47.74     19.08 o
   6   8  10        0.81        3.24     19.79 o
   7   8  10       58.86       32.99     26.53 o
   8   8  10        7.16       42.74     20.25 o
  -8   9  10      387.38      536.28     48.69 o
  -7   9  10      258.51      345.28     45.36 o
  -6   9  10       52.76       10.17     39.93 o
  -5   9  10      752.10      766.96     65.44 o
  -4   9  10      216.35      241.87     26.85 o
  -3   9  10       75.14       64.46     14.04 o
  -2   9  10      166.69      185.15     18.42 o
  -1   9  10      241.68      224.77     20.91 o
   0   9  10       94.46       86.13     18.26 o
   1   9  10       35.61       17.05     16.04 o
   2   9  10      851.96      844.37     48.64 o
   3   9  10       12.54       17.10     17.55 o
   4   9  10      402.13      360.39     34.23 o
   5   9  10       50.13       78.63     21.41 o
   6   9  10      103.91       95.52     38.57 o
   7   9  10       51.48       52.36     22.82 o
   8   9  10      292.94      350.82     37.82 o
  -8  10  10       19.35        7.33     22.90 o
  -7  10  10      322.43      355.66     38.38 o
  -6  10  10      455.04      525.67     52.56 o
  -5  10  10       39.47        3.68     27.38 o
  -4  10  10       87.63       69.98     17.45 o
  -3  10  10      385.70      394.16     29.87 o
  -2  10  10       83.61       79.91     13.91 o
  -1  10  10      759.73      857.55     39.31 o
   0  10  10        5.27        2.62     17.77 o
   1  10  10       48.66       38.68     20.89 o
   2  10  10      212.19      163.76     24.96 o
   3  10  10      595.47      610.66     44.68 o
   4  10  10      290.66      297.22     32.23 o
   5  10  10      573.61      654.15     45.14 o
   6  10  10      169.06      208.99     40.37 o
   7  10  10       19.54       13.13     33.34 o
  -8  11  10       89.83       87.24     24.22 o
  -7  11  10        5.57       -5.72     23.01 o
  -6  11  10      182.42      180.34     29.97 o
  -5  11  10      114.99      152.03     30.64 o
  -4  11  10      185.80      168.98     25.51 o
  -3  11  10      155.49      177.09     21.61 o
  -2  11  10       51.57       55.32     16.14 o
  -1  11  10       28.46       25.43     17.50 o
   0  11  10      730.16      661.82     42.11 o
   1  11  10        2.17      -18.37     14.65 o
   2  11  10      738.16      790.79     44.51 o
   3  11  10       10.15       36.56     19.55 o
   4  11  10      252.63      280.05     29.70 o
   5  11  10       22.42       35.19     18.49 o
   6  11  10      262.44      324.50     34.96 o
   7  11  10        7.46       35.87     24.78 o
  -7  12  10        3.08        1.15     22.66 o
  -6  12  10       66.72       65.95     25.56 o
  -5  12  10      237.40      210.22     30.92 o
  -4  12  10      530.48      508.00     35.58 o
  -3  12  10       84.81       40.61     15.28 o
  -2  12  10      184.80      197.91     23.46 o
  -1  12  10       77.04       78.84     16.03 o
   0  12  10      188.67      172.28     24.04 o
   1  12  10        9.75       -1.91     15.99 o
   2  12  10       17.02       67.99     21.75 o
   3  12  10        0.66       -7.73     16.01 o
   4  12  10      568.16      658.54     45.06 o
   5  12  10       70.67       85.29     24.90 o
   6  12  10      165.60      228.26     30.69 o
   7  12  10       38.04      119.16     26.40 o
  -6  13  10        0.01      -29.25     26.96 o
  -5  13  10      127.19      106.70     23.52 o
  -4  13  10        6.39       21.54     18.22 o
  -3  13  10       32.05        2.29     15.68 o
  -2  13  10        3.79        5.36     12.53 o
  -1  13  10       52.93       35.47     14.64 o
   0  13  10      154.87      158.00     28.92 o
   1  13  10      162.34      193.87     23.41 o
   2  13  10      441.93      481.90     37.41 o
   3  13  10      131.82      125.75     23.51 o
   4  13  10      159.84      245.19     31.58 o
   5  13  10       24.50       21.53     20.37 o
   6  13  10       11.71       -4.86     22.96 o
  -6  14  10       44.41      101.57     25.37 o
  -5  14  10        0.74      -24.01     27.50 o
  -4  14  10       21.95       32.96     21.72 o
  -3  14  10        3.14       -6.41     19.00 o
  -2  14  10        3.53       11.70     15.52 o
  -1  14  10      240.40      223.25     35.31 o
   0  14  10       38.10       49.37     16.36 o
   1  14  10      166.52      160.19     23.85 o
   2  14  10        2.23       13.25     16.16 o
   3  14  10      121.71      123.18     23.44 o
   4  14  10       16.05       19.11     21.38 o
   5  14  10      127.37      140.81     25.24 o
  -5  15  10       49.42        2.66     29.89 o
  -4  15  10      210.14      210.94     34.68 o
  -3  15  10       43.57       48.74     21.27 o
  -2  15  10      217.54      238.47     34.05 o
  -1  15  10       52.01       68.72     20.19 o
   0  15  10       69.60       64.52     20.07 o
   1  15  10       82.68       61.02     19.01 o
   2  15  10       11.90       -1.75     18.58 o
   3  15  10       34.99       88.96     25.40 o
   4  15  10        7.33       47.95     25.34 o
  -4  16  10        9.13       10.13     32.67 o
  -3  16  10      303.04      439.58     63.99 o
  -2  16  10       50.56       81.23     21.68 o
  -1  16  10       58.85       81.24     24.70 o
   0  16  10       39.75       44.94     22.31 o
   1  16  10       14.87       12.77     18.40 o
   2  16  10       27.27       18.38     20.35 o
   3  16  10       17.57       50.58     22.23 o
  -2  17  10      107.86      159.24     32.99 o
  -1  17  10      262.26      351.00     42.76 o
   0  17  10       80.33      127.57     31.22 o
   1  17  10      240.96      227.84     32.65 o
  -9   0  11      284.65      247.21     66.72 o
  -7   0  11      114.53      110.56     34.62 o
  -5   0  11     2688.69     2850.46     87.41 o
  -3   0  11    13752.52    14040.92    305.06 o
  -1   0  11      162.09      186.81     19.02 o
   1   0  11     1511.84     1544.08     52.70 o
   3   0  11      469.41      658.59     35.57 o
   5   0  11       96.61       76.09     16.63 o
   7   0  11       10.62       -4.13     14.05 o
   9   0  11       31.28       27.13     19.32 o
  -9   1  11       83.48       84.48     25.03 o
  -8   1  11      273.48      215.50     37.40 o
  -7   1  11     1699.88     1968.84    108.12 o
  -6   1  11      249.93      266.51     24.09 o
  -5   1  11      662.20      683.44     36.13 o
  -4   1  11       10.41        9.89     11.24 o
  -3   1  11     2061.64     2223.66     49.86 o
  -2   1  11     1532.35     1521.93     36.34 o
  -1   1  11     4360.60     4323.26     54.78 o
   0   1  11      840.21      889.81     25.14 o
   1   1  11      664.80      672.11     25.52 o
   2   1  11      121.28      116.16     13.57 o
   3   1  11      288.85      285.01     22.22 o
   4   1  11      541.45      515.09     28.44 o
   5   1  11      102.08       96.93     13.18 o
   6   1  11       25.15       15.03     13.30 o
   7   1  11       60.98       30.48     11.31 o
   8   1  11       26.43       15.78     10.94 o
   9   1  11      116.41      145.20     21.49 o
  -9   2  11       45.65       11.71     22.04 o
  -8   2  11      132.88      160.19     30.12 o
  -7   2  11       46.86       35.98     22.59 o
  -6   2  11      259.23      288.12     25.36 o
  -5   2  11      220.34      275.23     21.95 o
  -4   2  11      984.77     1115.20     39.58 o
  -3   2  11     1857.89     1897.50     50.19 o
  -2   2  11      165.56      164.60     13.42 o
  -1   2  11     1106.20     1109.46     27.83 o
   0   2  11     1714.98     1717.65     35.14 o
   1   2  11      514.11      510.35     21.93 o
   2   2  11      241.94      273.79     23.53 o
   3   2  11        0.00      -13.90     21.31 o
   4   2  11       59.44       46.15     13.34 o
   5   2  11        1.22      -17.04     11.66 o
   6   2  11      153.76      158.51     15.42 o
   7   2  11      247.02      243.88     19.73 o
   8   2  11       11.10       19.21     13.08 o
   9   2  11       49.51       51.44     15.47 o
  -9   3  11       58.15       41.56     29.08 o
  -8   3  11      156.68      178.87     30.24 o
  -7   3  11       12.55        8.11     14.31 o
  -6   3  11      287.36      241.79     22.72 o
  -5   3  11      329.21      346.97     26.77 o
  -4   3  11        2.65       15.50     11.81 o
  -3   3  11      400.07      384.42     22.52 o
  -2   3  11      385.11      390.29     23.68 o
  -1   3  11       29.93       28.58     11.85 o
   0   3  11     1034.55     1036.85     37.45 o
   1   3  11        2.94       12.98     13.44 o
   2   3  11      318.23      279.71     23.92 o
   3   3  11      260.49      172.13     16.28 o
   4   3  11      601.34      607.32     29.37 o
   5   3  11      316.03      302.13     21.88 o
   6   3  11      102.67       87.33     13.37 o
   7   3  11       16.05       23.22     12.03 o
   8   3  11       75.45       80.52     17.01 o
   9   3  11      116.84      125.35     19.58 o
  -9   4  11       46.70       29.51     48.16 o
  -8   4  11      124.74      122.52     29.30 o
  -7   4  11        7.17       12.03     13.68 o
  -6   4  11      108.52       53.07     21.59 o
  -5   4  11      521.06      442.31     30.58 o
  -4   4  11       28.53       -3.94     12.03 o
  -3   4  11       28.77       15.95     11.31 o
  -2   4  11       67.70       47.10     11.04 o
  -1   4  11       13.52        2.98     10.31 o
   0   4  11      674.14      661.18     35.21 o
   1   4  11      414.44      420.65     28.01 o
   2   4  11       27.56       20.11     10.12 o
   3   4  11      182.44      178.41     15.15 o
   4   4  11      356.85      339.10     21.64 o
   5   4  11      611.32      594.59     29.85 o
   6   4  11       58.72       42.77     13.17 o
   7   4  11      667.46      728.73     38.10 o
   8   4  11       14.84       18.77     18.23 o
  -9   5  11        0.73       43.63     35.55 o
  -8   5  11      244.05      239.41     38.45 o
  -7   5  11       27.75       14.20     15.57 o
  -6   5  11      212.32      169.17     25.22 o
  -5   5  11        9.04       16.07     12.38 o
  -4   5  11        5.17        2.14     14.63 o
  -3   5  11      203.41      250.57     19.35 o
  -2   5  11     1060.76      997.43     38.04 o
  -1   5  11      286.79      331.28     23.00 o
   0   5  11      945.02      957.19     46.49 o
   1   5  11      198.38      160.03     20.73 o
   2   5  11      147.91      138.50     15.47 o
   3   5  11      104.55       51.60     20.62 o
   4   5  11      228.56      188.07     20.76 o
   5   5  11      384.47      438.63     32.12 o
   6   5  11      405.74      438.55     33.82 o
   7   5  11       16.51       46.17     19.21 o
   8   5  11       14.66        0.06     18.77 o
  -9   6  11        7.83      110.83     40.18 o
  -8   6  11      162.92      207.57     39.70 o
  -7   6  11       22.09       29.50     21.11 o
  -6   6  11      615.70      596.22     42.70 o
  -5   6  11      545.60      532.38     40.48 o
  -4   6  11      270.30      246.55     21.58 o
  -3   6  11       77.98       55.04     10.71 o
  -2   6  11      232.68      202.78     18.60 o
  -1   6  11       14.23        4.69     15.02 o
   0   6  11        6.46        7.89     14.10 o
   1   6  11      339.16      321.02     28.12 o
   2   6  11      420.68      433.69     28.90 o
   3   6  11       54.38       22.00     26.76 o
   4   6  11        1.07      -18.34     16.09 o
   5   6  11       45.94       30.50     14.42 o
   6   6  11       44.83       50.89     24.73 o
   7   6  11      179.49      206.66     24.30 o
   8   6  11       65.01       89.61     21.51 o
  -8   7  11      126.34      219.23     41.78 o
  -7   7  11      708.45      778.43     61.19 o
  -6   7  11      116.33      118.60     22.62 o
  -5   7  11      113.05       75.43     15.13 o
  -4   7  11       22.41       14.24     24.73 o
  -3   7  11      157.65      121.60     18.61 o
  -2   7  11       14.70      -10.40     12.27 o
  -1   7  11      761.03      626.00     36.29 o
   0   7  11      557.92      649.02     34.21 o
   1   7  11      428.12      460.20     32.87 o
   2   7  11      909.84      986.19     44.58 o
   3   7  11        7.43        8.40     16.34 o
   4   7  11       41.92       26.92     14.60 o
   5   7  11       75.53       61.35     20.96 o
   6   7  11      418.20      413.06     35.24 o
   7   7  11      439.12      400.81     33.60 o
   8   7  11       11.35        6.02     19.73 o
  -8   8  11      116.11      134.92     35.42 o
  -7   8  11        5.99       45.05     26.55 o
  -6   8  11      458.44      479.95     48.26 o
  -5   8  11     1053.63     1026.29     73.33 o
  -4   8  11       47.26       -2.09     12.36 o
  -3   8  11      889.01      921.54     43.37 o
  -2   8  11      152.92      169.64     20.45 o
  -1   8  11       77.13       68.58     15.03 o
   0   8  11      176.03      101.70     21.94 o
   1   8  11      307.54      371.53     30.07 o
   2   8  11      369.38      306.25     25.40 o
   3   8  11      586.51      716.47     39.68 o
   4   8  11       25.14       44.84     28.95 o
   5   8  11        7.82       40.87     19.02 o
   6   8  11      127.60      122.46     30.74 o
   7   8  11       23.54       24.42     20.32 o
   8   8  11        0.11       -1.33     22.47 o
  -8   9  11      201.06      217.82     35.92 o
  -7   9  11      307.97      311.14     42.05 o
  -6   9  11      126.46      135.43     28.48 o
  -5   9  11      635.36      618.70     66.98 o
  -4   9  11       37.18       27.93     16.26 o
  -3   9  11        2.77      -11.81     13.34 o
  -2   9  11     1253.99     1198.97     44.09 o
  -1   9  11      316.43      272.70     25.17 o
   0   9  11      447.65      336.11     35.26 o
   1   9  11      105.47       93.21     21.82 o
   2   9  11      236.07      216.22     28.38 o
   3   9  11       45.56       33.20     18.74 o
   4   9  11      403.86      366.50     49.82 o
   5   9  11      284.52      296.67     33.11 o
   6   9  11       24.47       14.56     21.22 o
   7   9  11      164.00      204.28     35.05 o
  -7  10  11       30.38       52.03     23.99 o
  -6  10  11      136.93       91.09     29.06 o
  -5  10  11        2.15       -3.90     22.99 o
  -4  10  11      814.49      769.35     86.93 o
  -3  10  11       85.75       43.10     17.15 o
  -2  10  11       44.84       50.13     14.88 o
  -1  10  11      233.62      235.10     23.35 o
   0  10  11      429.16      431.65     35.82 o
   1  10  11      607.14      566.66     40.62 o
   2  10  11      199.25      212.48     28.06 o
   3  10  11      124.97      174.09     27.25 o
   4  10  11       12.56       35.42     26.42 o
   5  10  11      213.78      258.03     31.68 o
   6  10  11       64.67       85.43     29.99 o
   7  10  11        0.98        5.57     21.02 o
  -7  11  11       81.76       83.52     26.44 o
  -6  11  11       17.81        9.80     31.00 o
  -5  11  11        0.46      -47.65     31.77 o
  -4  11  11       26.29      -12.98     17.97 o
  -3  11  11      477.66      354.64     40.05 o
  -2  11  11       12.86        3.78     12.65 o
  -1  11  11      132.70      163.84     27.61 o
   0  11  11      411.55      417.22     34.99 o
   1  11  11       61.62       70.28     18.63 o
   2  11  11      198.80      186.75     26.04 o
   3  11  11      604.44      723.00     46.07 o
   4  11  11      103.26      174.43     33.12 o
   5  11  11       63.27       66.11     22.66 o
   6  11  11       93.93       67.32     23.89 o
  -6  12  11        3.38      -14.37     24.56 o
  -5  12  11        4.12      -27.34     26.14 o
  -4  12  11       58.19       56.25     22.29 o
  -3  12  11      219.24      250.06     31.65 o
  -2  12  11        1.54      -15.32     14.44 o
  -1  12  11       94.85       69.55     16.75 o
   0  12  11      174.99      189.15     26.19 o
   1  12  11      270.82      351.27     30.94 o
   2  12  11       12.51       30.02     19.00 o
   3  12  11        5.89        4.62     20.42 o
   4  12  11        7.97       38.57     19.32 o
   5  12  11       92.98       75.22     21.44 o
   6  12  11        7.02       16.17     22.45 o
  -6  13  11      375.64      399.85     43.03 o
  -5  13  11      133.78       86.49     21.91 o
  -4  13  11       22.61       27.13     20.87 o
  -3  13  11        6.62       10.75     16.16 o
  -2  13  11      200.71      199.99     26.77 o
  -1  13  11        4.12       -6.37     15.46 o
   0  13  11       12.30       22.63     16.49 o
   1  13  11       60.06       44.38     20.27 o
   2  13  11       26.92       23.89     21.17 o
   3  13  11      202.68      296.24     32.10 o
   4  13  11      426.70      456.35     42.86 o
   5  13  11       46.26       77.88     22.61 o
  -5  14  11      137.17      114.99     27.28 o
  -4  14  11      409.02      505.95     48.39 o
  -3  14  11       39.45       46.34     22.00 o
  -2  14  11      197.28      184.53     26.91 o
  -1  14  11        1.12       21.96     16.42 o
   0  14  11      177.82      175.73     25.51 o
   1  14  11        1.06       -9.01     20.38 o
   2  14  11       86.50       93.79     23.51 o
   3  14  11       29.86       31.17     17.81 o
   4  14  11       90.14       87.15     40.74 o
  -4  15  11       39.51       23.61     33.86 o
  -3  15  11      177.11      213.29     42.08 o
  -2  15  11       14.03       16.33     19.97 o
  -1  15  11      277.39      306.73     34.58 o
   0  15  11      255.30      280.22     39.10 o
   1  15  11       81.55       78.20     22.19 o
   2  15  11        8.23       23.48     18.95 o
   3  15  11        1.21       -3.62     24.11 o
  -2  16  11      101.23      123.99     28.00 o
  -1  16  11      109.58      195.18     36.75 o
   0  16  11       51.71       56.92     33.02 o
   1  16  11       22.15       16.80     19.98 o
  -8   0  12      806.58      570.24     90.22 o
  -6   0  12      374.27      399.56     48.71 o
  -4   0  12      201.03      152.57     22.70 o
  -2   0  12     3530.57     3507.52     86.71 o
   0   0  12      673.71      711.57     34.83 o
   2   0  12      845.09      929.52     75.23 o
   4   0  12       20.06       60.78     25.02 o
   6   0  12     1134.13     1288.42     93.33 o
   8   0  12       74.92       90.83     22.31 o
  -9   1  12      222.90      232.52     46.20 o
  -8   1  12        5.08       11.40     22.37 o
  -7   1  12        2.47        8.66     21.74 o
  -6   1  12      118.15       77.95     16.05 o
  -5   1  12      485.38      512.02     32.41 o
  -4   1  12        9.28       13.40      9.55 o
  -3   1  12       25.67       44.86     10.53 o
  -2   1  12       63.67       83.68     14.71 o
  -1   1  12       23.38       14.05     12.27 o
   0   1  12        9.68        4.87      9.46 o
   1   1  12      275.99      281.87     20.11 o
   2   1  12      191.57      196.16     17.49 o
   3   1  12      168.15      184.16     21.88 o
   4   1  12     1050.46     1050.58     42.64 o
   5   1  12        0.28       -0.66     15.69 o
   6   1  12      599.32      646.76     52.29 o
   7   1  12        5.48      -11.73     12.27 o
   8   1  12       79.89       93.10     14.68 o
  -9   2  12      177.84      183.26     35.18 o
  -8   2  12       32.25       34.22     22.20 o
  -7   2  12      670.57      592.16     82.07 o
  -6   2  12        9.45       -5.27     12.37 o
  -5   2  12      553.25      623.42     33.03 o
  -4   2  12      491.26      489.48     28.08 o
  -3   2  12      224.65      203.59     18.56 o
  -2   2  12      113.08      123.38     18.80 o
  -1   2  12      764.00      845.13     30.62 o
   0   2  12        7.03       -1.21      9.44 o
   1   2  12      280.10      276.87     27.16 o
   2   2  12     1035.52     1036.91     43.94 o
   3   2  12      277.79      265.43     24.33 o
   4   2  12       87.04       85.54     23.59 o
   5   2  12      337.87      371.29     25.10 o
   6   2  12       91.34      111.15     16.60 o
   7   2  12      144.20      174.41     19.02 o
   8   2  12       68.61       89.63     18.76 o
  -8   3  12      141.07      134.32     28.67 o
  -7   3  12        2.37        9.29     24.05 o
  -6   3  12       28.52       35.22     15.25 o
  -5   3  12      187.51      215.36     23.58 o
  -4   3  12       51.31       70.42     15.41 o
  -3   3  12       95.62       71.60     17.51 o
  -2   3  12      420.88      436.76     22.97 o
  -1   3  12        3.36        8.06      9.25 o
   0   3  12      232.89      242.25     23.32 o
   1   3  12        5.05      -16.08     14.22 o
   2   3  12      787.17      757.73     35.51 o
   3   3  12      133.25      118.57     21.26 o
   4   3  12       54.99       65.66     15.57 o
   5   3  12       36.19       34.61     14.83 o
   6   3  12      855.44      876.59     43.00 o
   7   3  12       10.95       -2.90     16.30 o
   8   3  12       11.95       14.71     23.97 o
  -8   4  12       38.83       25.95     22.44 o
  -7   4  12       47.11       29.66     15.64 o
  -6   4  12      662.49      576.29     56.74 o
  -5   4  12       26.95       29.56     14.54 o
  -4   4  12       75.35       70.58     14.46 o
  -3   4  12      112.47       49.94     12.94 o
  -2   4  12     1916.01     1816.44     54.03 o
  -1   4  12      944.92      858.75     37.58 o
   0   4  12      944.82      860.93     41.74 o
   1   4  12       20.54       21.22     15.61 o
   2   4  12      136.44       95.52     17.20 o
   3   4  12       29.57      -28.20     20.86 o
   4   4  12      454.84      484.90     31.33 o
   5   4  12        0.22        3.30     14.53 o
   6   4  12        2.63       45.43     17.16 o
   7   4  12        1.84       14.11     16.11 o
   8   4  12       57.00       47.08     19.44 o
  -8   5  12      262.13      387.78     47.04 o
  -7   5  12      171.05      160.50     27.14 o
  -6   5  12      446.95      375.69     36.22 o
  -5   5  12      820.55      716.02     64.44 o
  -4   5  12        6.48       -7.51     18.46 o
  -3   5  12      453.01      411.18     25.29 o
  -2   5  12      198.56      200.91     18.72 o
  -1   5  12      331.08      265.52     21.05 o
   0   5  12        6.54       15.94     26.74 o
   1   5  12     1366.99     1369.36     78.68 o
   2   5  12      201.94      122.81     28.54 o
   3   5  12      543.27      587.17     33.88 o
   4   5  12        9.71      -30.98     20.66 o
   5   5  12       40.39       33.28     16.08 o
   6   5  12       79.35       86.75     18.13 o
   7   5  12       38.83       30.64     17.94 o
   8   5  12      111.29       80.04     19.75 o
  -8   6  12      182.49      202.93     38.79 o
  -7   6  12      441.47      505.53     58.32 o
  -6   6  12       52.57       67.05     19.98 o
  -5   6  12      476.68      418.06     30.95 o
  -4   6  12       15.20       -6.43     13.35 o
  -3   6  12      129.42      102.39     18.87 o
  -2   6  12      148.99      166.67     17.32 o
  -1   6  12     1037.28     1098.92     43.27 o
   0   6  12       22.64       10.92     25.15 o
   1   6  12      984.10     1003.00     45.93 o
   2   6  12       11.58      -19.18     16.46 o
   3   6  12      356.63      388.73     31.44 o
   4   6  12        3.89      -14.81     16.69 o
   5   6  12      126.72      103.83     26.15 o
   6   6  12       13.16      -10.52     17.51 o
   7   6  12        0.30       11.76     19.09 o
  -8   7  12        6.58       59.34     31.93 o
  -7   7  12       91.19       72.75     25.76 o
  -6   7  12      556.99      582.67     46.41 o
  -5   7  12       66.16       76.84     18.46 o
  -4   7  12     1322.51     1235.18    116.96 o
  -3   7  12      645.33      555.54     54.39 o
  -2   7  12      155.37      139.54     17.37 o
  -1   7  12       12.57       47.86     14.99 o
   0   7  12      126.18      143.89     22.73 o
   1   7  12      260.86      292.82     28.40 o
   2   7  12      544.52      562.90     36.43 o
   3   7  12      242.81      289.76     26.31 o
   4   7  12      309.01      366.14     31.60 o
   5   7  12       53.65       24.64     26.18 o
   6   7  12       73.22       68.54     26.01 o
   7   7  12       11.17       11.21     19.97 o
  -7   8  12        7.29       -1.54     32.99 o
  -6   8  12      722.00      827.76     64.67 o
  -5   8  12      157.92      166.15     30.56 o
  -4   8  12       69.22       57.84     23.03 o
  -3   8  12       53.78       31.43     19.01 o
  -2   8  12      839.74      811.49     68.17 o
  -1   8  12       22.39       27.52     12.86 o
   0   8  12     1721.00     1913.30     73.30 o
   1   8  12        2.06        7.73     20.21 o
   2   8  12        0.13      -18.76     18.24 o
   3   8  12        6.22      -19.51     21.23 o
   4   8  12      130.60      115.67     25.57 o
   5   8  12        4.13       -2.98     26.86 o
   6   8  12       29.50       57.94     24.97 o
   7   8  12        2.33       -8.23     19.03 o
  -7   9  12        1.70      -12.81     25.23 o
  -6   9  12       36.57       52.02     26.77 o
  -5   9  12      119.69       83.00     23.42 o
  -4   9  12      388.29      392.38     46.33 o
  -3   9  12       22.64       18.76     15.08 o
  -2   9  12      388.70      377.80     31.32 o
  -1   9  12       62.84       60.05     15.52 o
   0   9  12       10.06       34.88     24.47 o
   1   9  12      557.88      550.86     51.96 o
   2   9  12      175.50      198.62     25.18 o
   3   9  12      128.45      147.89     29.47 o
   4   9  12       99.00       97.45     30.02 o
   5   9  12        0.03       46.21     26.57 o
   6   9  12       12.45       13.13     22.72 o
  -6  10  12        0.01      -42.28     29.30 o
  -5  10  12      133.01       59.03     33.10 o
  -4  10  12      219.24      225.59     29.20 o
  -3  10  12       63.92       54.75     19.42 o
  -2  10  12        1.25       -6.46     14.51 o
  -1  10  12      504.93      499.86     33.28 o
   0  10  12      449.36      533.32     37.27 o
   1  10  12       53.13       16.95     25.67 o
   2  10  12        6.27       -9.59     25.76 o
   3  10  12        2.23      -36.42     24.28 o
   4  10  12        8.88      -10.67     28.82 o
   5  10  12      153.34      206.74     27.21 o
   6  10  12        4.99       20.14     32.93 o
  -6  11  12       38.97       31.72     26.80 o
  -5  11  12       70.38       30.41     27.79 o
  -4  11  12        6.81      -38.93     25.95 o
  -3  11  12       37.25       46.40     19.87 o
  -2  11  12        1.73       23.77     16.63 o
  -1  11  12       10.25       13.65     16.93 o
   0  11  12       22.88       12.79     15.48 o
   1  11  12      105.72      133.24     23.79 o
   2  11  12        9.29       21.06     20.81 o
   3  11  12      114.18       94.58     22.20 o
   4  11  12       20.09       13.11     23.09 o
   5  11  12       41.46       47.59     20.46 o
  -5  12  12       11.04       15.97     37.92 o
  -4  12  12        9.28       -6.32     27.11 o
  -3  12  12       66.97       74.90     23.34 o
  -2  12  12       23.71       25.88     16.47 o
  -1  12  12       16.28       15.33     16.53 o
   0  12  12      138.14      139.78     24.92 o
   1  12  12        6.97       19.62     21.18 o
   2  12  12       15.27       36.71     27.69 o
   3  12  12       10.00       24.58     18.02 o
   4  12  12        3.43        8.09     20.18 o
   5  12  12       31.63       28.38     23.20 o
  -4  13  12        7.98      -25.98     31.62 o
  -3  13  12      210.96      200.30     30.31 o
  -2  13  12       27.05        4.96     20.35 o
  -1  13  12       81.67       72.89     19.58 o
   0  13  12       66.16       94.48     21.24 o
   1  13  12        8.19       15.92     19.94 o
   2  13  12       88.29       62.79     24.99 o
   3  13  12        1.15       36.42     24.03 o
   4  13  12        2.93       34.76     24.48 o
  -3  14  12       42.60       44.24     24.85 o
  -2  14  12      267.68      309.49     38.78 o
  -1  14  12       69.67       65.51     19.31 o
   0  14  12       64.05       81.76     25.89 o
   1  14  12       72.74       93.08     25.02 o
   2  14  12       31.82       62.44     21.18 o
   3  14  12       94.65       89.95     24.03 o
  -1  15  12       53.28       64.90     23.42 o
   0  15  12      104.33      107.17     27.70 o
   1  15  12       63.92      112.24     26.68 o
  -7   0  13        1.20       40.50     27.06 o
  -5   0  13      704.42      697.66     64.21 o
  -3   0  13       19.54       39.06     25.10 o
  -1   0  13       22.52       27.66     16.92 o
   1   0  13     2065.33     2072.23     90.63 o
   3   0  13     1063.75     1134.07     70.43 o
   5   0  13       37.43       77.38     31.98 o
   7   0  13       71.98       91.69     33.39 o
  -8   1  13      118.17      120.57     34.83 o
  -7   1  13      176.02      171.01     29.59 o
  -6   1  13      280.06      304.67     27.90 o
  -5   1  13      508.94      520.96     34.42 o
  -4   1  13       13.85       34.49     15.35 o
  -3   1  13        0.44        7.58      9.20 o
  -2   1  13      258.92      229.30     26.55 o
  -1   1  13     2073.97     2231.93     51.26 o
   0   1  13      526.88      459.75     23.77 o
   1   1  13      500.68      570.63     34.05 o
   2   1  13       27.14       27.43     16.10 o
   3   1  13      943.00      918.83     49.02 o
   4   1  13       81.87       79.66     19.60 o
   5   1  13     1014.71     1058.14     46.33 o
   6   1  13      259.47      351.22     29.27 o
   7   1  13       17.80       15.29     14.38 o
  -8   2  13      174.95      193.95     35.24 o
  -7   2  13       34.77      -10.99     20.32 o
  -6   2  13        8.84      -15.54     21.66 o
  -5   2  13       58.16       54.73     13.78 o
  -4   2  13     1123.29     1051.35     76.50 o
  -3   2  13        6.03        5.61     10.14 o
  -2   2  13     1768.89     1971.07     55.22 o
  -1   2  13       11.21       19.71     10.45 o
   0   2  13       22.39       24.18     16.62 o
   1   2  13      525.98      501.25     29.18 o
   2   2  13      545.76      571.27     42.27 o
   3   2  13      229.36      207.53     22.74 o
   4   2  13        3.01        4.08     15.19 o
   5   2  13       20.94       19.14     18.53 o
   6   2  13      480.56      559.15     36.63 o
   7   2  13        6.61        7.67     18.98 o
  -8   3  13       10.24       -0.59     32.54 o
  -7   3  13      485.74      442.95     45.36 o
  -6   3  13      224.86      244.66     31.10 o
  -5   3  13      484.47      430.13     30.97 o
  -4   3  13      183.99      189.23     21.10 o
  -3   3  13      287.62      221.04     22.97 o
  -2   3  13      894.36      877.20     42.84 o
  -1   3  13        6.94      -19.10     12.74 o
   0   3  13      823.73      762.96     36.51 o
   1   3  13        9.93       -1.29     21.64 o
   2   3  13       43.32       46.33     21.75 o
   3   3  13       11.89      -12.10     24.62 o
   4   3  13      182.93      147.11     17.47 o
   5   3  13       44.15       18.65     17.17 o
   6   3  13      339.04      433.54     32.78 o
   7   3  13       68.33       77.59     20.19 o
  -8   4  13        8.10       54.04     29.36 o
  -7   4  13      242.82      230.40     41.51 o
  -6   4  13       45.63       54.69     20.29 o
  -5   4  13      162.36      167.56     21.77 o
  -4   4  13       45.75       20.14     12.45 o
  -3   4  13      128.85      103.61     14.48 o
  -2   4  13      376.21      383.72     25.76 o
  -1   4  13       53.56       41.21     13.18 o
   0   4  13       34.61       39.29     13.17 o
   1   4  13       79.21      105.38     22.02 o
   2   4  13       23.63       28.49     16.70 o
   3   4  13       16.07       -5.91     20.03 o
   4   4  13       28.43      -19.88     17.46 o
   5   4  13       68.79       61.00     15.80 o
   6   4  13       47.91       48.13     16.81 o
   7   4  13       20.86       18.93     18.69 o
  -7   5  13      243.67      304.27     36.10 o
  -6   5  13      111.80       62.40     29.63 o
  -5   5  13      738.36      688.70     45.59 o
  -4   5  13        1.03      -13.93     14.38 o
  -3   5  13      261.67      224.88     22.08 o
  -2   5  13       39.58       17.70     16.92 o
  -1   5  13       56.76       27.53     17.40 o
   0   5  13        5.35        9.71     15.45 o
   1   5  13       48.19       48.55     16.61 o
   2   5  13        6.67        4.78     15.82 o
   3   5  13       10.20      -36.70     24.47 o
   4   5  13        2.73      -27.17     18.12 o
   5   5  13       12.11      -16.47     15.06 o
   6   5  13       24.01        7.04     14.98 o
   7   5  13        0.53       31.67     21.47 o
  -7   6  13      339.21      395.43     48.47 o
  -6   6  13       14.67       11.72     15.49 o
  -5   6  13      388.57      251.35     30.56 o
  -4   6  13      643.42      529.57     48.24 o
  -3   6  13       32.43      -11.05     14.55 o
  -2   6  13      165.82      139.86     17.51 o
  -1   6  13      124.88      107.44     23.47 o
   0   6  13       32.49       37.88     22.93 o
   1   6  13      260.56      313.03     28.18 o
   2   6  13        5.74        0.19     15.71 o
   3   6  13      392.21      335.12     29.16 o
   4   6  13      196.31      189.39     21.19 o
   5   6  13        1.09      -15.21     16.83 o
   6   6  13        1.25       26.53     20.32 o
  -7   7  13      149.02      188.80     37.97 o
  -6   7  13       73.39       78.06     22.90 o
  -5   7  13       12.21      -24.58     17.40 o
  -4   7  13       45.04       -3.28     17.75 o
  -3   7  13      333.42      289.17     28.72 o
  -2   7  13        2.40        0.35     22.16 o
  -1   7  13     1029.45      999.42     47.82 o
   0   7  13      108.17      141.83     22.63 o
   1   7  13      175.52      184.93     27.25 o
   2   7  13       68.82       83.36     25.31 o
   3   7  13      129.08       92.99     22.36 o
   4   7  13       20.92        3.82     17.84 o
   5   7  13      124.26      144.89     29.77 o
   6   7  13       92.06      120.61     24.37 o
  -6   8  13        8.19        2.03     23.83 o
  -5   8  13      465.27      452.71     42.89 o
  -4   8  13       36.94       21.01     15.64 o
  -3   8  13      453.96      433.93     46.13 o
  -2   8  13        0.86       -1.97     15.48 o
  -1   8  13       50.80       44.55     18.44 o
   0   8  13       52.49       61.05     16.83 o
   1   8  13      413.29      443.99     39.20 o
   2   8  13       87.60       36.42     24.61 o
   3   8  13      487.20      460.31     40.53 o
   4   8  13       32.60       42.36     23.19 o
   5   8  13      113.01      119.62     36.09 o
   6   8  13       25.99       79.20     30.33 o
  -6   9  13      230.92      215.49     37.14 o
  -5   9  13        6.42      -21.15     26.80 o
  -4   9  13       12.32       -7.43     27.87 o
  -3   9  13       77.91       81.32     19.91 o
  -2   9  13      228.44      232.51     25.64 o
  -1   9  13       15.86       21.81     16.74 o
   0   9  13       89.52      133.95     22.84 o
   1   9  13      394.53      446.63     46.43 o
   2   9  13        0.00       -2.36     21.29 o
   3   9  13        4.32      -24.53     29.83 o
   4   9  13      114.16       90.36     26.61 o
   5   9  13       62.03      101.06     30.26 o
  -5  10  13        1.52      -37.40     33.95 o
  -4  10  13      145.23      105.96     43.10 o
  -3  10  13       26.32      -19.40     25.99 o
  -2  10  13      125.87      108.37     23.41 o
  -1  10  13       24.20       12.30     18.88 o
   0  10  13       55.10       47.63     20.05 o
   1  10  13        1.09       -3.08     22.96 o
   2  10  13      148.71      133.28     28.54 o
   3  10  13        0.59      -13.13     21.53 o
   4  10  13        4.27       -4.92     21.63 o
   5  10  13      142.00      167.58     32.18 o
  -5  11  13      371.81      333.35     47.28 o
  -4  11  13      108.27       85.07     28.31 o
  -3  11  13        5.99       18.96     19.43 o
  -2  11  13       59.52        9.05     18.46 o
  -1  11  13       85.13       67.24     20.17 o
   0  11  13       30.24       63.49     17.47 o
   1  11  13       60.83       51.76     19.30 o
   2  11  13       16.39       -0.13     25.69 o
   3  11  13       17.42       26.73     34.58 o
   4  11  13        2.08       10.93     22.33 o
  -4  12  13       41.31       27.84     27.34 o
  -3  12  13      344.41      412.90     42.91 o
  -2  12  13        3.13       13.41     20.33 o
  -1  12  13      160.38      176.04     26.98 o
   0  12  13        1.18        8.23     18.64 o
   1  12  13       57.69       94.86     25.61 o
   2  12  13      124.51      124.91     25.45 o
   3  12  13       14.05       37.19     20.45 o
  -3  13  13      137.77      122.18     41.04 o
  -2  13  13      270.54      303.74     37.52 o
  -1  13  13        0.75       12.27     18.72 o
   0  13  13      457.71      503.54     43.43 o
   1  13  13       97.74      139.68     30.44 o
   2  13  13       24.69       47.79     21.76 o
  -6   0  14      222.47      221.31     43.66 o
  -4   0  14        2.29       -1.03     23.13 o
  -2   0  14     1109.89     1147.38     74.90 o
   0   0  14      101.80       46.94     22.56 o
   2   0  14        5.58      -42.06     28.04 o
   4   0  14       23.37       10.63     35.70 o
   6   0  14       39.44       73.76     30.04 o
  -7   1  14       27.25       53.40     24.99 o
  -6   1  14       73.08       53.74     21.87 o
  -5   1  14        8.66       12.49     15.58 o
  -4   1  14      334.41      329.98     30.14 o
  -3   1  14       78.12       83.64     17.01 o
  -2   1  14       34.05       44.31     18.82 o
  -1   1  14       74.68       51.64     18.91 o
   0   1  14       30.17      -29.22     24.14 o
   1   1  14       27.84       -2.60     20.54 o
   2   1  14       21.26      -20.52     15.63 o
   3   1  14       89.02       61.58     18.22 o
   4   1  14       21.51      -12.25     18.95 o
   5   1  14       30.93       49.57     19.57 o
   6   1  14       15.35       11.28     18.12 o
  -7   2  14      310.47      414.36     50.85 o
  -6   2  14        6.44       11.39     30.34 o
  -5   2  14      338.32      339.65     34.61 o
  -4   2  14       43.43       57.66     17.65 o
  -3   2  14       56.99       64.41     18.00 o
  -2   2  14      143.61      164.08     27.91 o
  -1   2  14      566.45      529.68     34.37 o
   0   2  14      214.09      171.17     22.67 o
   1   2  14      309.07      361.50     31.44 o
   2   2  14      206.46      190.97     30.90 o
   3   2  14       57.44       55.21     18.54 o
   4   2  14       37.73       21.27     17.98 o
   5   2  14       12.00       -3.51     20.52 o
   6   2  14       34.18       69.96     19.96 o
  -7   3  14      120.87      154.00     36.11 o
  -6   3  14       28.24       89.81     29.91 o
  -5   3  14        6.10       17.55     16.83 o
  -4   3  14      739.40      692.30     48.74 o
  -3   3  14       29.97       24.69     20.92 o
  -2   3  14      758.42      814.81     44.20 o
  -1   3  14       27.80       15.81     14.78 o
   0   3  14       54.01       53.33     15.06 o
   1   3  14        2.97       17.23     26.77 o
   2   3  14      118.52      128.58     21.51 o
   3   3  14       14.55        8.90     23.73 o
   4   3  14      214.12      222.57     22.97 o
   5   3  14        0.73      -24.60     20.37 o
   6   3  14       17.23       21.75     20.64 o
  -7   4  14       33.56       56.32     36.88 o
  -6   4  14      527.74      613.63     67.66 o
  -5   4  14       54.46       66.23     20.64 o
  -4   4  14      560.33      528.87     36.67 o
  -3   4  14       22.69      -16.05     15.35 o
  -2   4  14      143.42      120.44     15.55 o
  -1   4  14       40.05       23.17     19.11 o
   0   4  14     1131.99     1144.10     64.56 o
   1   4  14       22.73       38.28     15.86 o
   2   4  14      667.37      729.66     44.56 o
   3   4  14      188.02      167.33     30.80 o
   4   4  14       37.23       47.97     24.56 o
   5   4  14       40.80       26.96     21.63 o
   6   4  14       24.29       19.76     21.06 o
  -6   5  14        3.53       29.26     23.07 o
  -5   5  14       94.40      102.34     22.88 o
  -4   5  14      108.67       69.82     16.07 o
  -3   5  14      537.00      416.40     36.27 o
  -2   5  14      535.28      479.36     42.35 o
  -1   5  14      353.06      343.11     27.37 o
   0   5  14      234.45      248.20     25.19 o
   1   5  14      528.75      622.28     40.28 o
   2   5  14        4.77       18.96     28.86 o
   3   5  14      492.95      512.41     45.00 o
   4   5  14       32.17       29.27     17.96 o
   5   5  14        1.07        0.75     17.53 o
   6   5  14        0.93      -18.91     18.49 o
  -6   6  14      137.38      198.04     32.72 o
  -5   6  14      365.63      271.56     32.68 o
  -4   6  14      232.69      137.91     19.42 o
  -3   6  14        7.63      -22.72     18.78 o
  -2   6  14       19.37      -20.96     16.07 o
  -1   6  14      833.98      799.28     64.71 o
   0   6  14        4.40        0.51     17.90 o
   1   6  14      505.49      618.25     46.72 o
   2   6  14       85.37       97.82     23.02 o
   3   6  14       13.43       16.64     47.65 o
   4   6  14       41.31       33.31     19.61 o
   5   6  14      109.12      139.69     21.67 o
  -6   7  14        0.24       10.47     22.66 o
  -5   7  14       37.64       -6.30     18.15 o
  -4   7  14       81.39       41.65     17.39 o
  -3   7  14      288.94      231.14     27.44 o
  -2   7  14       61.34       71.96     20.21 o
  -1   7  14      129.37      149.32     21.60 o
   0   7  14      170.71      142.78     23.75 o
   1   7  14      213.30      259.20     34.04 o
   2   7  14      223.83      210.25     31.35 o
   3   7  14      345.53      367.21     45.41 o
   4   7  14       10.76      -21.13     28.83 o
   5   7  14        0.99      -30.11     25.18 o
  -5   8  14       11.99       -6.62     23.86 o
  -4   8  14        5.88       -9.53     21.34 o
  -3   8  14        4.25       10.27     15.54 o
  -2   8  14      199.45      188.55     29.15 o
  -1   8  14        9.56       13.87     17.97 o
   0   8  14      347.42      354.55     34.13 o
   1   8  14       94.22      126.57     25.46 o
   2   8  14       30.90       25.94     22.27 o
   3   8  14       10.53      -13.93     25.10 o
   4   8  14      237.33      275.45     36.02 o
   5   8  14        1.92      -29.61     24.43 o
  -5   9  14       99.24       86.16     24.92 o
  -4   9  14        8.64      -44.53     29.69 o
  -3   9  14      111.66       78.93     21.50 o
  -2   9  14      112.49      124.40     27.56 o
  -1   9  14       49.06       59.17     22.82 o
   0   9  14       17.37       12.52     19.55 o
   1   9  14        2.77       -6.01     20.73 o
   2   9  14       61.56       88.36     26.70 o
   3   9  14       13.74       -3.73     25.43 o
   4   9  14        3.59       49.05     53.01 o
  -4  10  14        9.34      -42.58     28.38 o
  -3  10  14       40.25       31.44     18.10 o
  -2  10  14       37.49       57.84     23.33 o
  -1  10  14        2.78        2.48     18.51 o
   0  10  14        3.31      -12.75     21.75 o
   1  10  14      118.85      115.45     32.00 o
   2  10  14        2.88        6.70     24.71 o
   3  10  14       25.30       -3.82     27.28 o
  -3  11  14       96.69      112.20     26.52 o
  -2  11  14       89.75       89.84     23.20 o
  -1  11  14      180.43      247.91     31.75 o
   0  11  14       23.37       -6.33     21.31 o
   1  11  14       24.05       47.45     21.19 o
   2  11  14        2.18      -26.69     24.77 o
  -2  12  14       45.77       46.27     23.22 o
  -1  12  14      148.98      134.75     30.66 o
   0  12  14      101.42      164.54     29.36 o
   1  12  14       10.83       11.33     21.03 o
  -5   0  15       25.76       26.23     19.92 o
  -3   0  15       58.08      105.00     37.53 o
  -1   0  15       71.01       76.50     29.81 o
   1   0  15      257.10      197.62     28.58 o
   3   0  15      455.09      563.38     54.15 o
   5   0  15        0.51       21.47     25.64 o
  -6   1  15      119.65      144.14     35.83 o
  -5   1  15       21.70       45.96     16.49 o
  -4   1  15      434.17      474.15     42.35 o
  -3   1  15      180.47      272.61     34.45 o
  -2   1  15       28.47       12.09     21.32 o
  -1   1  15      175.92       81.33     27.36 o
   0   1  15      273.98      187.66     23.57 o
   1   1  15      362.31      319.66     27.25 o
   2   1  15       34.27       15.06     20.38 o
   3   1  15        5.64        1.18     20.07 o
   4   1  15       45.46       34.50     19.79 o
   5   1  15      364.62      543.23     40.90 o
  -6   2  15       30.27       27.64     24.08 o
  -5   2  15       19.76        2.32     19.73 o
  -4   2  15      118.93      158.59     39.23 o
  -3   2  15       68.94       66.85     21.19 o
  -2   2  15       19.50       43.31     18.03 o
  -1   2  15        1.67      -29.36     23.40 o
   0   2  15       96.95       90.07     23.03 o
   1   2  15       12.60        1.62     19.82 o
   2   2  15      182.72      185.98     28.94 o
   3   2  15       23.75       32.24     20.22 o
   4   2  15      207.94      255.82     29.94 o
   5   2  15       25.66       37.69     19.67 o
  -6   3  15      234.17      286.38     45.80 o
  -5   3  15      282.33      290.52     36.50 o
  -4   3  15      473.17      514.43     47.85 o
  -3   3  15        0.07       36.49     20.41 o
  -2   3  15       60.18       61.01     19.57 o
  -1   3  15      359.50      339.22     33.15 o
   0   3  15      329.14      333.09     36.34 o
   1   3  15      134.03      166.15     37.52 o
   2   3  15       65.63       73.02     22.55 o
   3   3  15       83.91       87.26     39.80 o
   4   3  15       30.17       22.71     21.72 o
   5   3  15       31.34       21.65     22.36 o
  -5   4  15       43.91       75.58     32.04 o
  -4   4  15      101.28       65.40     20.74 o
  -3   4  15      412.38      402.56     37.50 o
  -2   4  15        2.55        5.13     17.97 o
  -1   4  15      143.88      154.62     22.30 o
   0   4  15       58.64       41.03     23.06 o
   1   4  15      122.96       93.19     26.80 o
   2   4  15        2.70       46.42     31.59 o
   3   4  15       48.13       44.77     18.91 o
   4   4  15        5.46        1.21     22.87 o
   5   4  15      130.42      147.21     23.20 o
  -5   5  15      269.37      261.56     40.36 o
  -4   5  15        1.34        9.02     22.36 o
  -3   5  15      131.68       86.72     21.85 o
  -2   5  15      195.51      104.82     33.12 o
  -1   5  15      121.69      114.77     27.74 o
   0   5  15       18.46       19.45     18.14 o
   1   5  15      525.58      639.44     57.43 o
   2   5  15        1.54       33.62     26.96 o
   3   5  15      166.96      229.04     45.01 o
   4   5  15        4.04       -7.81     25.98 o
  -5   6  15        0.88      -23.19     27.15 o
  -4   6  15      189.55      132.57     20.37 o
  -3   6  15        9.57      -37.41     24.94 o
  -2   6  15       82.91       54.15     18.78 o
  -1   6  15       67.36       51.67     17.81 o
   0   6  15        6.41        8.50     23.84 o
   1   6  15       11.86       34.86     24.20 o
   2   6  15       22.29       40.52     30.60 o
   3   6  15        1.15       -5.50     29.43 o
   4   6  15       33.43       28.63     27.88 o
  -4   7  15        2.04      -25.06     18.67 o
  -3   7  15       15.51      -22.01     20.94 o
  -2   7  15        9.87       10.92     18.25 o
  -1   7  15        9.23       17.00     23.55 o
   0   7  15        6.51       22.06     18.77 o
   1   7  15        3.00       46.07     20.18 o
   2   7  15        5.92       -8.07     56.09 o
   3   7  15       21.82      -12.42     36.45 o
   4   7  15        1.34      -21.60     30.33 o
  -4   8  15       83.40       50.32     24.85 o
  -3   8  15       16.84      -17.01     22.44 o
  -2   8  15       17.49       33.71     18.94 o
  -1   8  15        8.23       52.05     22.91 o
   0   8  15        2.28       21.51     17.77 o
   1   8  15      100.22      103.81     25.40 o
   2   8  15      119.82      156.77     36.27 o
   3   8  15        2.10      -35.29     30.67 o
  -3   9  15       29.32       12.87     22.60 o
  -2   9  15       22.55       16.51     20.68 o
  -1   9  15       31.84       32.86     24.45 o
   0   9  15      180.18      191.27     33.00 o
   1   9  15        6.61       48.41     25.16 o
   2   9  15       26.67       62.03     25.06 o
  -1  10  15       70.96       48.87     24.96 o
   0  10  15       43.83       85.52     25.48 o
   1  10  15        1.71       -6.35     18.58 o
  -4   0  16      446.22      584.22     71.49 o
  -2   0  16      225.98      251.59     49.15 o
   0   0  16        4.28      -12.73     38.92 o
   2   0  16        4.22      -25.96     35.33 o
   4   0  16        5.83        1.65     27.24 o
  -4   1  16        0.59       42.83     29.63 o
  -3   1  16      195.13      226.90     38.82 o
  -2   1  16        4.60        7.27     24.65 o
  -1   1  16       15.29       23.55     25.13 o
   0   1  16        4.26      -30.19     24.08 o
   1   1  16        0.10      -35.97     23.98 o
   2   1  16       52.11       50.50     21.16 o
   3   1  16        6.18        1.34     20.44 o
   4   1  16       77.69       93.75     22.81 o
  -4   2  16       13.68       71.36     29.97 o
  -3   2  16       59.88       61.91     28.21 o
  -2   2  16      111.48      129.82     33.96 o
  -1   2  16      309.03      194.40     28.20 o
   0   2  16      108.45       94.99     30.63 o
   1   2  16      120.42       99.70     29.99 o
   2   2  16       37.22       49.90     19.68 o
   3   2  16       31.18       31.75     23.22 o
  -4   3  16      204.83      200.28     34.90 o
  -3   3  16      193.78      169.21     37.05 o
  -2   3  16      216.69      268.08     41.57 o
  -1   3  16        1.89      -36.29     28.07 o
   0   3  16       19.32       14.80     21.90 o
   1   3  16        0.76      -13.49     30.19 o
   2   3  16      251.53      240.23     27.67 o
   3   3  16        3.67      -25.32     33.91 o
  -4   4  16       76.51       84.93     23.68 o
  -3   4  16        6.71       15.62     24.21 o
  -2   4  16       34.82       52.09     48.16 o
  -1   4  16        0.76      -41.43     27.62 o
   0   4  16      198.23      246.43     38.49 o
   1   4  16        7.28      -23.59     29.05 o
   2   4  16      189.49      196.19     37.86 o
   3   4  16        4.42      -25.72     38.39 o
  -3   5  16       49.70       17.10     24.03 o
  -2   5  16      156.17      151.87     26.22 o
  -1   5  16      282.51      427.18     63.85 o
   0   5  16       10.82       37.17     26.23 o
   1   5  16        6.35       32.01     31.16 o
   2   5  16       99.75       69.89     46.63 o
   3   5  16      103.97      123.54     31.71 o
  -3   6  16       51.88      -13.05     26.43 o
  -2   6  16       20.96      -12.83     28.65 o
  -1   6  16       75.56       87.22     39.06 o
   0   6  16        7.19        5.69     26.61 o
   1   6  16      262.01      302.52     46.29 o
   2   6  16       19.05      -14.72     33.19 o
  -2   7  16      108.13       95.84     30.50 o
  -1   7  16      189.87      243.70     40.32 o
   0   7  16      116.32      158.20     37.21 o
   1   7  16       11.31        8.44     30.45 o
  -1   0  17      188.57      292.71    114.80 o
   1   0  17       65.70      155.57     46.52 o
  -2   1  17       49.08       48.34     25.46 o
  -1   1  17        2.97      -23.82     33.33 o
   0   1  17      115.46       67.46     29.75 o
   1   1  17      142.12      161.70     23.98 o
  -1   2  17        3.96      -36.15     24.10 o
   0   2  17       28.98       47.18     23.41 o
 
